# Supplementary material for: Refining colorectal cancer classification and clinical stratification through a single-cell atlas
Source: Genome Biol. 2022 May 11;23:113. doi: 10.1186/s13059-022-02677-z (PMC9092724; doi:10.1186/s13059-022-02677-z)
Supplement: Supplementary file 2 — Additional file 2: Table S1. Patient information, CMS classification and mutational status. [file 13059_2022_2677_MOESM2_ESM.xlsx]

## Sheet: Table S1
Supplementary Table 1. Sample Characteristics
SAMPLE_ID	Location1	Location2	Stage	MSI Status	Race	Age	Gender	Pathological subtype		Mutation								TMB(m/MB)	Note	Single Cell CMS classification				Bulk RNA-seq CMS
										TP53	APC	KRAS	BRAS	NRAS	PiK3CA	ERBB2	POLE			CMS1	CMS2	CMS3	CMS4
T_CAC1	Right	Cecum	T3N2	MSS	Caucasian	76	Female	Moderately differentiated(Mucinous features)		Wildtype	Mutant	Mutant	Wildtype	Wildtype	Mutant	Wildtype	Wildtype	9.5		0.0172544	0.0679797	0.143797	0.0347782	CMS4
T_CAC2	Left	Sigmoid	T4aN2M1C	MSS	Caucasian	83	Male	Moderately differentiated		Mutant	Wildtype	Mutant	Wildtype	Wildtype	Wildtype	Copy Number Gain	Wildtype	6.3		0.0084168	0.0567027	0.141056	0.0564516	CMS4
T_CAC3	Right	Hepatic Flexure	T4aN2	MSS	Other	68	Male	Moderately differentiated		Mutant	Mutant	Wildtype	Wildtype	Wildtype	Wildtype	Wildtype	Wildtype	6.8		0.00917431	0.0790978	0.0433035	0.0433468	CMS4
T_CAC4	Left	Descending	T3N0	MSS	African American	80	Female	Adenocarcinoma insitu		Mutant	Mutant	Wildtype	Wildtype	Wildtype	Wildtype	Wildtype	Wildtype	3.7		0.0745728	0.0233482	0.028869	0.0504032	CMS4
T_CAC5	Right	Cecum	T3N1	MSS	Caucasian	37	Male	Moderately differentiated		Wildtype	Mutant	Mutant	Wildtype	Wildtype	Mutant	Wildtype	Wildtype	3.2		0.00572342	0.00682973	0.00255801	0.0061744	CMS1
T_CAC6	Left	Sigmoid	T2N0	MSS	African American	75	Male	Moderately differentiated		Mutant	Mutant	Wildtype	Wildtype	Wildtype	Wildtype	Wildtype	Wildtype	5.3		0.073142	0.0304956	0.026311	0.0614919	CMS2
T_CAC7	Right	Cecum/IC	T3N1A	MSI-H	Caucasian	78	Male	Moderately differentiated		Wildtype	Wildtype	Wildtype	Mutant	Wildtype	Wildtype	Wildtype	Wildtype	29.5		0.032068	0.0130241	0.16755	0.015373	CMS1
T_CAC8	Right	Cecum	T4aN1	MSS	African American	38	Male	Moderately differentiated		Wildtype	Mutant	Mutant	Wildtype	Wildtype	Mutant	Wildtype	Wildtype	6.8		0.0229779	0.0459022	0.023753	0.0386845	CMS4
T_CAC9	Left	Sigmoid	T2N0	MSS	Asian	72	Male	Poorly differentiated		Wildtype	Mutant	Wildtype	Wildtype	Wildtype	Wildtype	Wildtype	Wildtype	6.3		0.0755829	0.0406607	0.0104148	0.0551915	CMS2
T_CAC10	Left	Descending	T2N0	MSS	Hispanic	55	Male	Moderately differentiated		Wildtype	Mutant	Wildtype	Wildtype	Wildtype	Wildtype	Wildtype	Wildtype	9.5		0.0248296	0.0274778	0.0127901	0.0205393	CMS2
T_CAC11	Right	Ascending	T3N0	MSS	Caucasian	70	Male	Moderately differentiated		Wildtype	Mutant	Wildtype	Wildtype	Wildtype	Mutant	Wildtype	Mutant	212.6	(MSH6 p.E1234*-Stop Gain LOF)	0.0903123	0.0605146	0.135209	0.0846774	CMS3
T_CAC12	Right	Cecum	T2N0	MSI-H	African American	66	Female	Moderately differentiated		Wildtype		Mutant	Wildtype	Wildtype	Mutant	Wildtype	Wildtype	54.7		0.153775	0.115311	0.0816737	0.132686	CMS1
T_CAC13	Right	Cecum/Appendix	T1N0	MSS	Caucasian	68	Female	Moderately differentiated		Wildtype	Mutant	Mutant	Wildtype	Wildtype	Wildtype	Wildtype	Wildtype	7.4		0.0586651	0.128971	0.053901	0.107863	CMS3
T_CAC14	Left	Descending	T3N1	MSS	African American	51	female	Moderately differentiated		Wildtype	Mutant	Mutant	Wildtype	Wildtype	Wildtype	Wildtype	Wildtype	7.9		0.123559	0.212992	0.0780194	0.105973	CMS4
T_CAC15	Left	Sigmoid	T3N1	MSS	Caucasian	64	Male	Moderately differentiated		NA	NA	NA	NA	NA	NA	NA	NA	NA		0.155458	0.0697268	0.0427553	0.146043	NA
T_CAC16	Left	Rectosigmoid	T3N0	MSS	African American	64	Female	Moderately differentiated		Mutant	Mutant	Wildtype	Wildtype	Wildtype	Wildtype	Wildtype	Wildtype	4.7		0.0744887	0.0209657	0.00803947	0.0403226	CMS2
CMS Classification in Microarray Datasets
GSE39582		GSE17536
predicted	Samples	predicted	Samples
CMS2	168	CMS2	51
CMS4	166	CMS4	50
CMS3	90	CMS1	31
CMS1	83	CMS3	27
NA	59	NA	18
Total	566	Total	177	743
Cell Counts in Each Sample
Samples	MSI_Status	Location	Condition	Counts
B_cac14	MSS	Left	Normal	4768
B_cac11	MSS	Right	Normal	4645
T_cac14	MSS	Left	Tumor	4077
T_cac12	MSI-H	Right	Tumor	4053
T_cac15	MSS	Left	Tumor	3679
T_cac11	MSS	Right	Tumor	2866
B_cac10	MSS	Left	Normal	2843
B_cac4	MSS	Left	Normal	2688
T_cac13	MSS	Right	Tumor	2660
T_cac1	MSS	Right	Tumor	1696
T_cac6	MSS	Left	Tumor	1693
T_cac2	MSS	Left	Tumor	1677
T_cac9	MSS	Left	Tumor	1649
T_cac4	MSS	Left	Tumor	1591
B_cac7	MSI-H	Right	Normal	1577
T_cac7	MSI-H	Right	Tumor	1502
T_cac16	MSS	Left	Tumor	1381
T_cac3	MSS	Right	Tumor	1188
B_cac15	MSS	Left	Normal	1035
T_cac8	MSS	Right	Tumor	999
B_cac6	MSS	Left	Normal	717
T_cac10	MSS	Left	Tumor	701
T_cac5	MSS	Right	Tumor	174
Total	-	-	-	49859
