# Supplementary material for: Refining colorectal cancer classification and clinical stratification through a single-cell atlas
Source: Genome Biol. 2022 May 11;23:113. doi: 10.1186/s13059-022-02677-z (PMC9092724; doi:10.1186/s13059-022-02677-z)
Supplement: Supplementary file 3 — Additional file 3: Table S2. Cell count by cell type and patient from stromal, immune and Epithelial compartments. [file 13059_2022_2677_MOESM3_ESM.xlsx]

## Sheet: Table S2
Supplementary Table 2.Cell count by cell type and patient from stromal, immune and Epithelial compartments
	Immune Compartment				Stromal compartment
Patient	B-cells	T-cells	Myeloid	Total immune cell count	CAFs	Endothelial	Total stromal cell count	Epithelial
B_cac10	1086	1080	6	2172	15	3	18	344
B_cac11	1404	2482	12	3898	30	15	45	451
B_cac14	1136	3049	10	4195	63	5	68	150
B_cac15	121	404	4	529	18	3	21	451
B_cac4	225	1790	21	2036	13	3	16	442
B_cac6	193	280	10	483	15	7	22	193
B_cac7	217	494	8	719	61	8	69	707
T_cac1	42	76	70	188	99	28	127	1117
T_cac10	232	315	3	550	1	0	1	55
T_cac11	475	1409	38	1922	5	0	5	835
T_cac12	968	1322	24	2314	2	2	4	120
T_cac13	901	213	6	1120	5	2	7	27
T_cac14	644	2074	26	2744	37	16	53	1017
T_cac15	551	2669	29	3249	10	0	10	64
T_cac16	77	907	95	1079	17	7	24	85
T_cac2	167	23	45	235	198	97	295	965
T_cac3	62	47	56	165	129	113	242	288
T_cac4	49	1266	8	1323	0	0	0	53
T_cac5	14	85	0	99	0	0	0	2
T_cac6	294	916	137	1347	31	12	43	48
T_cac7	9	307	19	335	23	0	23	1058
T_cac8	282	198	74	554	34	9	43	299
T_cac9	70	1119	115	1304	13	22	35	194
Total	9219	22525	816	32560	819	352	1171	8965
