# Supplementary material for: Refining colorectal cancer classification and clinical stratification through a single-cell atlas
Source: Genome Biol. 2022 May 11;23:113. doi: 10.1186/s13059-022-02677-z (PMC9092724; doi:10.1186/s13059-022-02677-z)
Supplement: Supplementary file 4 — Additional file 4: Table S3. Cell counts by cell subtypes and samples from stromal and immune and epithelial compartments. [file 13059_2022_2677_MOESM4_ESM.xlsx]

## Sheet: Table S3
	Supplementary Table 3.Cell counts by cell subtypes and samples from stromal and immune and epithelial compartments
	Cell types\Samples	B_cac4	B_cac6	B_cac7	B_cac10	B_cac11	B_cac14	B_cac15	T_cac1	T_cac2	T_cac3	T_cac4	T_cac5	T_cac6	T_cac7	T_cac8	T_cac9	T_cac10	T_cac11	T_cac12	T_cac13	T_cac14	T_cac15	T_cac16	Total cell count	suppli S3
Immune Compartment	T-Cells
	CD4-ANXA1	530	3	69	84	20	125	55	8	4	1	368	0	3	13	22	204	28	12	12	0	466	28	25
	CD4-CLUSTER-6	19	9	20	446	24	70	73	2	3	1	13	4	61	3	34	4	57	29	15	5	147	333	7
	CD4-CXCL13	2	5	44	25	500	137	8	0	0	0	3	1	1	0	1	2	4	60	18	2	29	12	3
	CD4-HSP	0	91	0	2	0	0	6	0	0	7	5	1	49	0	2	7	0	1	0	0	3	1087	0
	CD4-MEMORY	11	2	82	291	1258	2071	93	2	0	0	30	0	0	0	4	49	42	592	38	0	528	18	32
	CD4-TH17	14	22	8	0	23	0	0	13	1	2	228	3	560	26	1	76	5	116	13	0	98	29	516
	CD4-TREG	56	22	64	16	83	52	16	19	3	3	187	31	94	32	29	445	31	190	152	68	208	330	83
	CD8-EFFECTOR 1	67	31	108	72	284	59	41	6	1	4	166	12	56	5	28	109	26	179	241	59	145	395	62
	CD8-EFFECTOR 2	331	0	0	18	90	98	28	0	3	2	19	0	0	0	33	2	17	0	8	7	39	3	3
	CD8-EFFECTOR 3	2	26	49	1	2	2	2	19	0	2	2	18	10	218	1	47	1	37	570	3	4	52	15
	CD8-MAIT CELLS	6	29	0	9	1	0	0	1	0	0	22	9	29	0	2	22	22	12	35	3	49	267	12
	CD8-MEMORY 1	7	1	1	24	45	246	9	3	0	0	1	0	0	3	0	7	6	71	23	0	127	5	44
	CD8-MEMORY 2	0	0	0	0	0	0	1	0	0	0	0	0	0	0	0	1	0	0	78	0	2	0	1
	CD8-TRM	656	5	16	49	61	115	47	2	0	9	143	2	2	1	32	41	49	54	8	0	88	14	14
	INNATE LYMPHOID CELLS	6	7	9	13	22	42	5	0	1	0	3	1	0	0	1	8	10	6	23	16	12	12	2
	NK-CELLS	83	27	24	30	69	32	20	1	7	16	76	3	51	6	8	95	17	50	88	50	129	84	88
	Total T-cell Count	1790	280	494	1080	2482	3049	404	76	23	47	1266	85	916	307	198	1119	315	1409	1322	213	2074	2669	907	22525
	B-cells
	GERMINAL CENTER	0	8	5	11	223	79	3	1	0	0	0	0	2	1	0	0	3	28	9	79	19	30	1
	MEMORY B CELLS	11	9	56	203	370	277	45	0	11	2	17	0	4	0	11	47	75	230	345	6	223	32	36
	MIXED CELLS	1	6	14	42	86	33	17	0	5	0	0	8	6	0	5	0	12	12	98	324	13	43	1
	NAIVE CELLS	1	120	21	647	664	612	47	2	5	3	5	5	43	0	3	10	103	120	49	0	332	400	6
	PLASMA CELLS	212	50	121	183	61	135	9	39	146	57	27	1	239	8	263	13	39	85	467	492	57	46	33
	Total B-cell Count	225	193	217	1086	1404	1136	121	42	167	62	49	14	294	9	282	70	232	475	968	901	644	551	77	9219
	Myeloid cells
	CD1C-DENDRITIC CELLS	13	8	4	1	1	3	1	0	7	0	5	NA	6	0	13	7	1	8	5	4	3	9	6
	GRANULOCYTES	0	0	0	0	0	0	0	9	2	6	0	NA	5	0	0	20	0	1	0	0	0	1	0
	MONOCYTES	8	1	2	4	6	5	1	14	17	10	2	NA	56	4	26	50	1	16	11	1	7	6	66
	TAMs	0	1	2	1	5	2	2	47	19	40	1	NA	70	15	35	38	1	13	8	1	16	13	23
	Total Myeloid cell Count	21	10	8	6	12	10	4	70	45	56	8	NA	137	19	74	115	3	38	24	6	26	29	95	816
Stromal Compartment	Fibroblast
	CAF-S1	11	14	34	13	14	41	12	83	145	84	NA	NA	21	21	20	6	1	4	1	5	25	7	11
	CAF-S4	0	1	23	2	5	12	3	16	53	41	NA	NA	10	2	13	5	0	1	1	0	12	3	6
	Normal	2	0	4	0	11	10	3	0	0	4	NA	NA	0	0	1	2	0	0	0	0	0	0	0
	Total Fibroblast cell Count	13	15	61	15	30	63	18	99	198	129	NA	NA	31	23	34	13	1	5	2	5	37	10	17	819
	Endothelial cells
	Cluster 1	1	1	1	1	2	0	0	5	42	51	NA	NA	8		0	2	NA	NA	1	2	4	NA	1
	Cluster 2	0	0	0	0	0	0	0	19	23	28	NA	NA	4		0	4	NA	NA	0	0	4	NA	3
	Cluster 3	2	6	7	2	13	5	3	1	0	2	NA	NA	0		8	16	NA	NA	1	0	8	NA	3
	Cluster 4	0	0	0	0	0	0	0	3	32	32	NA	NA	0		1	0	NA	NA	0	0	0	NA	0
	Total Endothelial cell Count	3	7	8	3	15	5	3	28	97	113	NA	NA	12		9	22	NA	NA	2	2	16	NA	7	352
Epithelial Compartment	Epithelail cells
	C1	215	95	109	86	256	28	63	1	22	31	26	0	1	3	4	4	7	146	21	0	10	13	14
	C2	3	1	7	0	6	2	1	2	4	20	10	0	12	9	14	38	4	8	18	8	924	15	29
	C3	2	0	18	0	1	1	1	1	3	5	2	0	0	855	0	0	2	6	9	1	2	0	0
	C4	150	6	242	77	122	68	67	0	1	0	1	0	2	0	3	0	8	12	4	2	17	5	3
	C5	40	60	110	111	26	16	156	4	82	52	5	0	2	0	25	0	19	9	14	1	12	3	11
	C6	0	0	0	0	0	0	0	629	1	0	0	0	0	0	10	0	1	11	2	1	3	0	0
	C7	0	0	0	0	0	0	0	7	612	7	0	0	0	1	0	0	0	2	0	0	1	0	0
	C8	0	0	0	0	0	0	0	0	0	0	1	0	1	0	0	0	0	586	2	14	0	0	0
	C9	0	3	2	1	5	0	1	453	23	1	0	1	0	2	2	1	1	11	8	0	0	2	4
	C10	9	4	40	16	21	9	115	0	200	18	2	0	0	0	2	1	6	0	13	0	4	19	1
	C11	12	12	147	4	0	6	9	2	8	139	0	0	3	0	13	0	5	0	3	0	1	0	1
	C12	1	2	1	3	4	4	0	15	5	13	3	0	6	83	1	6	0	38	18	0	40	2	17
	C13	0	0	0	0	0	0	0	0	0	0	0	0	0	0	225	0	0	0	0	0	0	0	0
	C14	0	0	0	0	0	0	0	0	0	2	3	0	20	0	0	141	0	0	0	0	2	5	4
	C15	1	1	2	0	6	0	3	2	1	0	0	0	0	101	0	0	0	6	6	0	0	0	1
	C16	4	2	5	45	3	15	27	0	2	0	0	0	0	0	0	0	2	0	0	0	1	0	0
	C17	5	7	24	1	1	1	8	1	1	0	0	1	1	4	0	3	0	0	2	0	0	0	0
	Total Epithelial cell Count	442	193	707	344	451	150	451	1117	965	288	53	2	48	1058	299	194	55	835	120	27	1017	64	85	8965
