# Supplementary material for: Refining colorectal cancer classification and clinical stratification through a single-cell atlas
Source: Genome Biol. 2022 May 11;23:113. doi: 10.1186/s13059-022-02677-z (PMC9092724; doi:10.1186/s13059-022-02677-z)
Supplement: Supplementary file 5 — Additional file 5: Table S4. Cell count by CMS subtype and patient from Epithelial compartments of Lee et al. 2020 [18] data and Our CRC data. [file 13059_2022_2677_MOESM5_ESM.xlsx]

## Sheet: Table S4
Supplementary Table 4.Cell count by CMS subtype and patient from Epithelial compartments of Lee et al data and Our CRC data
Samples	CMS Status	Cell count	Total cell counts	percent		CMS Status	No of samples	Total cell counts
SMC03-T	CMS1	132	1510	0.0874172		CMS1	8	1510
SMC06-T	CMS1	7	1510	0.00463576		CMS2	12	1063
SMC08-T	CMS1	126	1510	0.0834437		CMS3	6	1083
SMC10-T	CMS1	76	1510	0.0503311		CMS4	12	3874
SMC15-T	CMS1	18	1510	0.0119205
T_cac5	CMS1	2	1510	0.0013245
T_cac7	CMS1	1036	1510	0.686093
T_cac12	CMS1	113	1510	0.0748344
SMC07-T	CMS2	79	1063	0.074318
SMC09-T	CMS2	68	1063	0.0639699
SMC11-T	CMS2	36	1063	0.0338664
SMC18-T	CMS2	100	1063	0.0940734
SMC21-T	CMS2	60	1063	0.056444
SMC22-T	CMS2	156	1063	0.146754
SMC23-T	CMS2	167	1063	0.157103
SMC25-T	CMS2	52	1063	0.0489182
T_cac6	CMS2	44	1063	0.0413923
T_cac9	CMS2	165	1063	0.155221
T_cac10	CMS2	54	1063	0.0507996
T_cac16	CMS2	82	1063	0.0771402
SMC01-T	CMS3	100	1083	0.0923361
SMC05-T	CMS3	5	1083	0.00461681
SMC16-T	CMS3	113	1083	0.10434
SMC19-T	CMS3	86	1083	0.079409
T_cac11	CMS3	752	1083	0.694367
T_cac13	CMS3	27	1083	0.0249307
SMC02-T	CMS4	33	3874	0.00851833
SMC04-T	CMS4	38	3874	0.00980898
SMC14-T	CMS4	38	3874	0.00980898
SMC17-T	CMS4	91	3874	0.0234899
SMC20-T	CMS4	22	3874	0.00567888
SMC24-T	CMS4	11	3874	0.00283944
T_cac1	CMS4	1106	3874	0.285493
T_cac2	CMS4	939	3874	0.242385
T_cac3	CMS4	238	3874	0.0614352
T_cac4	CMS4	53	3874	0.0136809
T_cac8	CMS4	290	3874	0.074858
T_cac14	CMS4	1015	3874	0.262003
