# Supplementary material for: Refining colorectal cancer classification and clinical stratification through a single-cell atlas
Source: Genome Biol. 2022 May 11;23:113. doi: 10.1186/s13059-022-02677-z (PMC9092724; doi:10.1186/s13059-022-02677-z)
Supplement: Supplementary file 6 — Additional file 6: Table S5. List of significant Pseudo Bulk differentially expressed genes in CMS from malignant cells. [file 13059_2022_2677_MOESM6_ESM.xlsx]

## Sheet: Table S5
Table S5: List of significant PseudoBulk differentially expressed genes in CMS from malignant cells (CMS 1 MSS only)
CMS1 Vs CMS2
	baseMean	log2FoldChange	lfcSE	stat	pvalue	padj
PCSK9	11.7527	3.67733	0.928065	3.96236	7.42113e-05	0.0496938
TDGF1	13.3021	-4.55088	1.11793	-4.0708	4.68524e-05	0.043301
MST1R	26.9175	2.92389	0.703443	4.15654	3.23108e-05	0.040533
RBP1	27.6358	-20.5223	3.23023	-6.3532	2.10887e-10	1.94902e-06
LY6G6D	22.1765	-5.6974	1.37696	-4.13766	3.50859e-05	0.040533
HLA-DQB1	10.3247	6.39938	1.56513	4.08871	4.33783e-05	0.043301
HLA-DPA1	18.8808	4.93013	1.11574	4.4187	9.92973e-06	0.0229426
HLA-DPB1	9.96008	4.91684	1.23086	3.99463	6.47946e-05	0.0496938
TMEM176A	171.351	-2.64293	0.652816	-4.04851	5.15441e-05	0.0433064
DEFA6	213.955	-7.79189	1.9702	-3.95488	7.65725e-05	0.0496938
ASCL2	90.0693	-3.10734	0.689364	-4.50755	6.55814e-06	0.0202034
ZNF503	14.3342	-4.15921	0.98189	-4.23592	2.27616e-05	0.0350604
LRMDA	7.6249	-4.75675	1.20686	-3.94142	8.09992e-05	0.0496938
CRIP2	11.9018	6.16029	1.42731	4.31601	1.58875e-05	0.0293664
GCNT3	33.0441	3.39305	0.864042	3.92695	8.60312e-05	0.0496938
WFDC2	120.389	-4.6007	0.922062	-4.98958	6.05096e-07	0.00279615
CMS1 Vs CMS3
	baseMean	log2FoldChange	lfcSE	stat	pvalue	padj
RBP1	27.6358	-18.061	3.821	-4.72677	2.28123e-06	0.0105416
PCSK1N	28.3063	22.7377	3.26304	6.96827	3.20856e-12	2.96535e-08
DEFA6	213.955	-9.94036	2.27049	-4.37806	1.19738e-05	0.0276654
PCCA	66.8677	-3.96094	0.892364	-4.43871	9.05e-06	0.0276654
CMS1 Vs CMS4
	baseMean	log2FoldChange	lfcSE	stat	pvalue	padj
PCSK9	11.7527	3.10164	0.788003	3.93608	8.28248e-05	0.0463777
RBP1	27.6358	-20.1178	3.02246	-6.65612	2.81155e-11	1.74822e-07
HSPA1A	318.948	-5.19739	1.30057	-3.99625	6.43547e-05	0.0461797
HLA-DMA	13.689	3.45429	0.881778	3.91742	8.95035e-05	0.0463777
HLA-DPA1	18.8808	5.61509	0.969199	5.79353	6.89208e-09	2.14275e-05
HLA-DPB1	9.96008	4.52829	1.00553	4.50341	6.68733e-06	0.0138606
ZNF503	14.3342	-3.98205	0.941078	-4.23137	2.32273e-05	0.0291234
PTMS	102.488	-1.95682	0.482194	-4.05815	4.94625e-05	0.0461797
RUBCNL	22.7589	-4.06403	1.01852	-3.99014	6.60346e-05	0.0461797
CRIP2	11.9018	4.65256	1.10002	4.22952	2.34186e-05	0.0291234
GSDMB	24.0733	2.54112	0.642753	3.95349	7.70201e-05	0.0463777
WFDC2	120.389	-3.47667	0.871944	-3.98726	6.6841e-05	0.0461797
CMS2 Vs CMS3
	baseMean	log2FoldChange	lfcSE	stat	pvalue	padj
HOXA10	16.246	5.49148	1.11037	4.94562	7.59008e-07	0.00255792
PCSK1N	28.3063	23.5266	3.08567	7.62449	2.45008e-14	2.26437e-10
SERPINB5	19.5905	-6.75911	1.37154	-4.9281	8.30312e-07	0.00255792
CMS3 Vs CMS4
	baseMean	log2FoldChange	lfcSE	stat	pvalue	padj
HOXA10	16.246	-5.31227	1.0723	-4.9541	7.26677e-07	0.00335797
PCSK1N	28.3063	-21.5741	2.95052	-7.31194	2.63314e-13	2.43355e-09
