# Supplementary material for: Refining colorectal cancer classification and clinical stratification through a single-cell atlas
Source: Genome Biol. 2022 May 11;23:113. doi: 10.1186/s13059-022-02677-z (PMC9092724; doi:10.1186/s13059-022-02677-z)
Supplement: Supplementary file 7 — Additional file 7: Table S6. List of significant differentially expressed genes from Fibroblast. [file 13059_2022_2677_MOESM7_ESM.xlsx]

## Sheet: Table S6
Table S6: Fibroblast Gene Marker Data
p value	avg_logFC	p_val_adj	cluster	gene
1.40443e-73	4.32792	3.34647e-69	CAF-S1	CXCL14
6.53337e-104	3.53426	1.55677e-99	Normal	GPM6B
1.82996e-118	3.50423	4.36043e-114	CAF-S4	RGS5
8.43051e-58	3.41778	2.00882e-53	Normal	CLU
1.63938e-40	3.39748	3.90633e-36	CAF-S1	CFD
9.55133e-170	3.39065	2.27589e-165	Normal	NRXN1
1.94499e-135	3.11393	4.63452e-131	Normal	S100B
6.1184e-147	3.06098	1.45789e-142	Normal	PLP1
1.44393e-30	3.04468	3.4406e-26	Normal	CD9
1.20916e-36	2.99817	2.88118e-32	Normal	CRYAB
6.47528e-62	2.83614	1.54293e-57	CAF-S1	DCN
1.33007e-67	2.75826	3.16929e-63	CAF-S1	LUM
6.71653e-145	2.6344	1.60041e-140	Normal	CDH19
1.83262e-39	2.61014	4.36677e-35	Normal	FXYD1
5.40803e-66	2.54421	1.28863e-61	Normal	SEMA3B
8.01782e-55	2.53945	1.91049e-50	Normal	ALDH1A1
8.99454e-74	2.51434	2.14322e-69	Normal	SCN7A
5.73916e-27	2.50863	1.36753e-22	Normal	PRNP
2.03724e-117	2.44764	4.85434e-113	Normal	MPZ
1.9152e-98	2.44702	4.56353e-94	CAF-S4	NDUFA4L2
2.14262e-117	2.41551	5.10543e-113	Normal	L1CAM
2.25343e-117	2.4093	5.36948e-113	Normal	MAL
6.71653e-145	2.35777	1.60041e-140	Normal	GFRA3
6.31012e-76	2.34191	1.50357e-71	CAF-S1	MMP2
5.41692e-53	2.26795	1.29074e-48	CAF-S1	FBLN1
1.52174e-67	2.18069	3.62599e-63	Normal	ANGPTL7
1.1485e-22	2.14216	2.73664e-18	Normal	MATN2
2.45654e-78	2.13741	5.85345e-74	Normal	SPP1
1.78949e-76	2.08235	4.264e-72	CAF-S4	CSRP2
8.87313e-50	2.07259	2.11429e-45	Normal	LGI4
4.84813e-22	2.05429	1.15521e-17	Normal	PMP22
2.51108e-90	2.01326	5.98339e-86	CAF-S4	NOTCH3
1.42235e-31	2.00585	3.38918e-27	CAF-S1	F3
1.49866e-10	2.005	3.57101e-06	CAF-S1	SFRP2
1.14562e-94	1.98112	2.72978e-90	CAF-S4	GJA4
4.80857e-92	1.94479	1.14579e-87	Normal	ERBB3
2.65955e-27	1.93545	6.33718e-23	CAF-S1	POSTN
2.89267e-91	1.92264	6.89266e-87	Normal	PCSK2
2.62771e-46	1.91671	6.2613e-42	CAF-S1	PDGFRA
1.42277e-43	1.87969	3.39017e-39	Normal	SORBS2
4.39103e-96	1.87276	1.04629e-91	Normal	CADM2
3.55758e-20	1.82892	8.477e-16	Normal	FGL2
2.1604e-23	1.81988	5.14779e-19	CAF-S1	C3
3.13494e-87	1.8115	7.46994e-83	Normal	NRN1
3.49758e-48	1.80893	8.33404e-44	CAF-S1	VCAN
5.10153e-70	1.80318	1.21559e-65	CAF-S4	MCAM
1.13212e-26	1.79943	2.69761e-22	CAF-S1	IGFBP5
1.29125e-45	1.75472	3.07679e-41	Normal	ANK3
9.89198e-86	1.75396	2.35706e-81	CAF-S4	TINAGL1
2.7332e-12	1.75317	6.51266e-08	CAF-S1	ADAMDEC1
3.82672e-68	1.74985	9.11831e-64	Normal	PRIMA1
3.93264e-49	1.74543	9.3707e-45	CAF-S1	SERPINF1
2.50049e-26	1.7225	5.95817e-22	Normal	AP1S2
9.52005e-32	1.71734	2.26844e-27	Normal	NCAM1
6.92992e-20	1.71544	1.65126e-15	CAF-S1	APOD
8.06187e-36	1.7094	1.92098e-31	Normal	CADM3
9.83006e-60	1.69553	2.34231e-55	Normal	ITGB4
1.5701e-22	1.6798	3.74124e-18	CAF-S4	COL4A1
5.32829e-25	1.65685	1.26962e-20	Normal	SAMHD1
1.79748e-29	1.64624	4.28305e-25	CAF-S4	CD36
7.11523e-26	1.63976	1.69542e-21	Normal	RASSF4
2.41415e-15	1.6137	5.75243e-11	Normal	MT1E
1.25942e-43	1.60392	3.00094e-39	CAF-S4	PRSS23
1.70396e-57	1.58973	4.06019e-53	CAF-S4	BCAM
1.10718e-58	1.5763	2.6382e-54	Normal	GFRA2
1.05454e-28	1.57468	2.51275e-24	CAF-S1	IGFBP3
8.75105e-06	1.56151	0.20852	Normal	CD74
1.11075e-15	1.55794	2.64671e-11	Normal	NTM
9.13668e-38	1.55628	2.17709e-33	CAF-S1	CTSK
7.04859e-21	1.55517	1.67954e-16	CAF-S1	CTHRC1
8.20008e-20	1.54866	1.95392e-15	Normal	RALGPS2
6.91637e-31	1.54269	1.64803e-26	Normal	SEMA3C
1.41934e-70	1.53216	3.382e-66	Normal	PLEKHB1
1.24675e-13	1.52972	2.97076e-09	CAF-S1	CXCL1
2.80843e-50	1.49181	6.69192e-46	CAF-S1	RARRES2
5.23438e-14	1.48857	1.24725e-09	Normal	EZR
4.25207e-43	1.47469	1.01318e-38	CAF-S4	COL18A1
5.14103e-20	1.45938	1.225e-15	Normal	ENDOD1
7.0978e-77	1.45785	1.69126e-72	Normal	MYOT
2.12755e-60	1.45608	5.06952e-56	CAF-S4	ANGPT2
1.39274e-62	1.45042	3.31863e-58	Normal	SOX2
1.03878e-18	1.44796	2.47521e-14	Normal	S100A10
1.74427e-31	1.44619	4.15625e-27	Normal	CHL1
1.16272e-81	1.44394	2.77053e-77	Normal	PTPRZ1
1.11182e-37	1.44059	2.64924e-33	CAF-S4	ACTA2
7.24351e-82	1.43914	1.72598e-77	Normal	COL28A1
5.0507e-43	1.43217	1.20348e-38	CAF-S4	PDGFRB
4.34892e-54	1.432	1.03626e-49	CAF-S1	C1S
2.7014e-53	1.43128	6.43689e-49	Normal	FGFBP2
1.81843e-29	1.42757	4.33295e-25	CAF-S1	LSP1
2.12676e-32	1.42395	5.06764e-28	CAF-S4	ADIRF
7.71424e-58	1.41847	1.83815e-53	Normal	SLC5A7
3.31032e-63	1.4184	7.88784e-59	Normal	TUBB2B
4.58918e-27	1.4084	1.09351e-22	CAF-S4	CD248
1.19283e-71	1.40477	2.84228e-67	CAF-S4	ESAM
4.66456e-14	1.39727	1.11147e-09	Normal	NDRG2
1.3177e-19	1.38837	3.13982e-15	CAF-S1	PLAT
8.20862e-32	1.38745	1.95595e-27	CAF-S1	PDPN
2.99412e-14	1.38685	7.13438e-10	Normal	ARHGAP15
1.61665e-48	1.38516	3.85216e-44	Normal	SORCS1
2.0566e-56	1.38442	4.90047e-52	CAF-S4	COX4I2
6.36047e-48	1.38231	1.51557e-43	CAF-S4	EPAS1
5.90956e-33	1.3814	1.40813e-28	Normal	TIMP4
4.89755e-12	1.37983	1.16699e-07	CAF-S1	ADH1B
5.39791e-44	1.37806	1.28621e-39	CAF-S4	CCDC3
1.01351e-10	1.37671	2.41499e-06	Normal	VWA1
9.59434e-26	1.3737	2.28614e-21	Normal	TMOD2
9.82608e-10	1.37354	2.34136e-05	CAF-S1	DPT
1.39558e-35	1.37089	3.32538e-31	CAF-S4	CPE
3.36595e-44	1.37029	8.02038e-40	CAF-S4	MYH11
1.39274e-62	1.36541	3.31863e-58	Normal	LRRTM1
2.76621e-22	1.36525	6.59133e-18	Normal	CADM1
4.22642e-72	1.36348	1.00707e-67	Normal	SMIM5
2.69782e-05	1.35775	0.642837	Normal	C1orf198
2.90478e-21	1.33977	6.92151e-17	Normal	UCHL1
1.70161e-23	1.33975	4.05459e-19	CAF-S1	SULF1
8.04014e-18	1.33777	1.91581e-13	Normal	NOV
3.32874e-16	1.33383	7.93172e-12	Normal	RCAN1
3.78736e-17	1.32577	9.02451e-13	CAF-S1	AGT
2.36699e-11	1.32276	5.64006e-07	Normal	RHOB
3.55956e-15	1.32175	8.48171e-11	Normal	EHBP1
9.33024e-42	1.32057	2.22321e-37	CAF-S4	FRZB
6.4644e-12	1.31754	1.54034e-07	Normal	SCCPDH
1.85965e-10	1.31065	4.43118e-06	Normal	COMT
3.9323e-12	1.30829	9.36988e-08	Normal	LPAR1
6.51285e-24	1.30639	1.55188e-19	Normal	COL21A1
9.62671e-49	1.3058	2.29385e-44	CAF-S4	CSPG4
1.66455e-07	1.30313	0.00396629	CAF-S1	TFPI2
5.41903e-11	1.30004	1.29125e-06	Normal	GAS7
2.37888e-37	1.29963	5.6684e-33	CAF-S4	MYO1B
1.34992e-28	1.29198	3.21659e-24	Normal	ASPA
4.52984e-30	1.28686	1.07937e-25	CAF-S1	MFAP2
1.19222e-24	1.28036	2.84082e-20	Normal	CAB39L
7.20765e-15	1.27819	1.71744e-10	Normal	CALM2
5.33442e-39	1.27527	1.27109e-34	CAF-S4	PTP4A3
3.92679e-16	1.27486	9.35676e-12	Normal	GFRA1
9.34786e-13	1.27426	2.22741e-08	Normal	MT1M
1.27524e-57	1.26794	3.03865e-53	Normal	TTYH1
4.54233e-41	1.26279	1.08235e-36	CAF-S4	CRIP2
1.14534e-41	1.26192	2.72911e-37	Normal	GPR155
1.04674e-48	1.25745	2.49416e-44	Normal	CHADL
6.16803e-05	1.25654	1	Normal	FSTL3
1.38576e-20	1.25566	3.30198e-16	CAF-S4	COL4A2
5.10989e-23	1.25337	1.21759e-18	CAF-S1	BMP4
2.909e-25	1.25334	6.93156e-21	CAF-S1	ISLR
4.23652e-27	1.24847	1.00948e-22	CAF-S1	NBL1
2.41932e-44	1.24676	5.76476e-40	CAF-S4	HIGD1B
2.20106e-29	1.24011	5.24468e-25	Normal	HAND2-AS1
4.70083e-12	1.23384	1.12011e-07	CAF-S1	CCL11
2.02416e-12	1.23378	4.82317e-08	CAF-S1	IGFBP6
9.00664e-30	1.23186	2.1461e-25	CAF-S1	C1R
1.11438e-13	1.22818	2.65534e-09	Normal	SLC44A2
1.14465e-43	1.22643	2.72747e-39	Normal	SOX10
1.49392e-38	1.22053	3.55972e-34	CAF-S4	MYL9
5.41832e-07	1.21868	0.0129108	Normal	HLA-DRA
1.09833e-25	1.2095	2.61711e-21	CAF-S4	UACA
4.39368e-16	1.20708	1.04693e-11	Normal	SCD
4.22642e-72	1.20587	1.00707e-67	Normal	SHISA9
1.63108e-08	1.20057	0.000388653	Normal	TUBA1A
1.43027e-35	1.19115	3.40804e-31	CAF-S4	ACAN
6.73271e-09	1.18935	0.000160427	Normal	CTNNAL1
8.1314e-12	1.18886	1.93755e-07	Normal	ANXA2
1.05252e-17	1.18805	2.50794e-13	Normal	STARD13
1.97025e-67	1.17992	4.69472e-63	Normal	ART3
2.01168e-30	1.17793	4.79343e-26	Normal	NRXN3
1.56413e-17	1.17418	3.727e-13	Normal	SERPINA5
2.47788e-28	1.17224	5.90428e-24	CAF-S4	ADAMTS1
5.69255e-23	1.17144	1.35642e-18	Normal	ITGA6
6.87742e-13	1.17131	1.63875e-08	Normal	PDK4
4.75229e-37	1.17101	1.13238e-32	CAF-S4	ISYNA1
1.15646e-23	1.16759	2.75562e-19	Normal	HSPA12A
6.07232e-44	1.16506	1.44691e-39	CAF-S4	HEYL
1.62092e-22	1.16342	3.86233e-18	Normal	P3H2
8.09405e-10	1.16125	1.92865e-05	Normal	ARPC1B
5.94988e-12	1.15933	1.41774e-07	Normal	GNG2
2.90883e-23	1.15253	6.93116e-19	CAF-S1	ALDH1A3
5.76439e-18	1.14986	1.37354e-13	CAF-S1	TRPA1
0.00315933	1.14466	1	Normal	HLA-DRB1
1.96642e-32	1.14387	4.68559e-28	CAF-S1	COL6A3
4.17522e-53	1.14373	9.94871e-49	Normal	NKAIN3
1.16325e-07	1.14035	0.00277179	Normal	HSPG2
2.79687e-19	1.1384	6.66438e-15	CAF-S4	TAGLN
1.08372e-32	1.13779	2.58228e-28	CAF-S4	EDNRA
1.32997e-48	1.13349	3.16904e-44	Normal	SNCA
4.64199e-52	1.12941	1.10609e-47	Normal	RETREG1
1.57871e-24	1.12918	3.76175e-20	Normal	RNASE1
2.05722e-47	1.12732	4.90195e-43	CAF-S4	EFHD1
3.33909e-28	1.12718	7.95637e-24	CAF-S4	LHFPL6
2.08966e-06	1.12415	0.0497924	Normal	GPNMB
2.02947e-49	1.12376	4.83581e-45	Normal	LAMP5
4.45469e-14	1.1216	1.06146e-09	Normal	SPARC
2.18829e-07	1.11727	0.00521425	Normal	CNP
1.41473e-10	1.10584	3.37103e-06	Normal	PEBP1
4.14213e-09	1.10288	9.86986e-05	Normal	SOD1
4.70092e-30	1.10044	1.12014e-25	CAF-S4	MAP1B
3.38291e-25	1.09904	8.06081e-21	Normal	ATP1A2
1.90423e-08	1.09842	0.00045374	Normal	S100A4
7.0915e-18	1.09624	1.68976e-13	Normal	NGFR
1.07233e-29	1.09348	2.55514e-25	CAF-S4	PTK2
1.06392e-27	1.09223	2.53511e-23	CAF-S4	COL5A3
1.01906e-27	1.08902	2.42821e-23	CAF-S4	OLFML2B
7.2206e-34	1.07899	1.72052e-29	CAF-S4	CPM
1.18635e-17	1.07624	2.82683e-13	CAF-S1	THBS2
1.7356e-18	1.07502	4.13559e-14	CAF-S1	CFH
2.09498e-40	1.07172	4.99191e-36	Normal	C2orf88
2.68482e-14	1.07149	6.3974e-10	CAF-S4	SPARCL1
3.7535e-05	1.07103	0.894383	Normal	STMN1
3.40217e-49	1.07054	8.10669e-45	Normal	COL9A3
1.26951e-05	1.06941	0.302498	Normal	PNPLA2
3.54331e-24	1.06912	8.44299e-20	CAF-S4	PLXDC1
1.37431e-28	1.06813	3.2747e-24	CAF-S4	JAG1
3.1154e-05	1.06549	0.742338	CAF-S1	APOE
1.46817e-24	1.06513	3.49837e-20	Normal	PCDH9
2.60154e-11	1.06039	6.19895e-07	CAF-S1	SERPINE2
6.35321e-17	1.05727	1.51384e-12	Normal	RGS11
7.99553e-07	1.05309	0.0190517	Normal	CLIC4
1.40167e-14	1.05095	3.3399e-10	Normal	SEMA4B
5.13779e-42	1.0497	1.22423e-37	CAF-S4	SERPINI1
1.30993e-38	1.04765	3.12131e-34	CAF-S4	MEF2C
2.76956e-09	1.04649	6.59931e-05	Normal	LMBRD1
4.27622e-41	1.04109	1.01894e-36	CAF-S4	FAM162B
3.9433e-40	1.03753	9.39609e-36	Normal	TMEM71
9.47475e-22	1.03729	2.25764e-17	CAF-S1	MFAP4
1.52181e-22	1.03713	3.62617e-18	Normal	TSPAN15
3.7113e-11	1.03711	8.84329e-07	CAF-S1	CCDC80
1.10895e-21	1.03614	2.6424e-17	CAF-S1	EMILIN1
1.75171e-22	1.03525	4.17398e-18	Normal	SCN9A
2.8726e-17	1.03481	6.84483e-13	CAF-S1	PLTP
3.1962e-09	1.03402	7.61591e-05	Normal	NLGN4X
8.59906e-29	1.03309	2.04899e-24	CAF-S4	EPS8
7.25504e-43	1.03053	1.72873e-38	CAF-S4	ADGRF5
2.01845e-10	1.02986	4.80957e-06	Normal	SELENOP
2.39548e-07	1.02806	0.00570794	Normal	PGRMC1
2.73914e-16	1.01804	6.52682e-12	Normal	TENM3
2.66692e-21	1.01739	6.35475e-17	Normal	SIPA1L2
7.85346e-31	1.01536	1.87132e-26	CAF-S1	TMEM176A
2.68926e-08	1.01388	0.000640797	Normal	ITPR1
3.41967e-10	1.01184	8.14839e-06	Normal	KIAA1217
8.14883e-09	1.00996	0.00019417	CAF-S1	MFAP5
3.23352e-14	1.00856	7.70484e-10	Normal	TMEM176B
1.88858e-25	1.0032	4.5001e-21	CAF-S4	RCAN2
3.43254e-10	0.999882	8.17905e-06	CAF-S1	GREM1
7.43058e-24	0.997262	1.77056e-19	CAF-S4	IGFBP2
1.14687e-25	0.996264	2.73276e-21	CAF-S1	ZFP36L2
5.72807e-19	0.99583	1.36488e-14	Normal	WDR86
1.39567e-35	0.994114	3.32559e-31	Normal	OTOGL
1.18026e-39	0.993696	2.81232e-35	CAF-S4	CDH6
3.31892e-14	0.990599	7.90833e-10	Normal	HAND2
1.27439e-25	0.987425	3.03661e-21	Normal	ITPK1
1.74485e-35	0.98641	4.15763e-31	Normal	LRAT
7.14942e-45	0.986365	1.70356e-40	CAF-S4	ENPEP
1.37809e-07	0.985399	0.00328371	Normal	EMP2
0.000116272	0.982817	1	Normal	ABI3BP
4.50147e-18	0.978345	1.07261e-13	CAF-S4	ITGA1
4.62608e-08	0.977641	0.0011023	Normal	PSAP
1.84516e-06	0.97538	0.0439664	CAF-S1	SFRP4
8.04214e-25	0.972592	1.91628e-20	CAF-S4	PGF
1.52043e-15	0.972548	3.62288e-11	Normal	ANK2
2.30183e-14	0.969533	5.4848e-10	CAF-S1	OTULINL
2.90179e-32	0.968415	6.91438e-28	Normal	EGFL8
5.63295e-14	0.966065	1.34222e-09	CAF-S1	TGM2
1.82863e-19	0.965507	4.35726e-15	CAF-S4	MTHFD2
1.89532e-38	0.965344	4.51617e-34	CAF-S4	TESC
1.94727e-28	0.963193	4.63995e-24	CAF-S4	CLMN
1.83693e-12	0.963067	4.37704e-08	Normal	RGCC
5.30922e-05	0.961769	1	Normal	MRPS6
2.2335e-25	0.961167	5.32197e-21	CAF-S4	C1QTNF1
9.47175e-23	0.956002	2.25693e-18	CAF-S1	PCOLCE
9.71532e-24	0.955148	2.31497e-19	CAF-S4	LURAP1L
3.05153e-06	0.955039	0.0727118	Normal	CD59
5.03902e-13	0.951832	1.2007e-08	CAF-S1	SOD2
1.41942e-29	0.948703	3.38219e-25	Normal	COBL
2.08467e-05	0.948136	0.496735	CAF-S1	TNXB
9.04161e-12	0.947927	2.15443e-07	Normal	ASAP2
7.04727e-09	0.94725	0.000167922	Normal	GULP1
3.12014e-20	0.946335	7.43466e-16	CAF-S4	ITGA4
4.79748e-17	0.94622	1.14314e-12	CAF-S1	FHL2
1.603e-13	0.944712	3.81962e-09	Normal	MT2A
1.74018e-17	0.94326	4.14651e-13	CAF-S1	PROCR
7.04882e-19	0.937447	1.67959e-14	CAF-S1	MXRA5
3.6731e-05	0.933395	0.875225	Normal	FEZ1
1.57657e-22	0.932401	3.75666e-18	CAF-S4	EHD2
1.45075e-12	0.929006	3.45684e-08	CAF-S1	COL12A1
5.81979e-20	0.926811	1.38674e-15	CAF-S1	S100A13
6.27864e-14	0.926008	1.49608e-09	CAF-S1	CD55
7.50121e-25	0.925248	1.78739e-20	CAF-S4	HES4
5.81818e-27	0.919028	1.38636e-22	CAF-S4	ARHGDIB
4.64455e-45	0.919009	1.1067e-40	CAF-S4	ADAP2
9.67655e-35	0.915283	2.30573e-30	CAF-S4	APOLD1
6.13115e-27	0.915021	1.46093e-22	CAF-S4	SLIT3
6.42002e-18	0.914821	1.52976e-13	Normal	ARHGEF26
8.53611e-37	0.914778	2.03398e-32	CAF-S4	KCNJ8
3.3065e-20	0.911808	7.87873e-16	Normal	S100A1
2.27156e-13	0.911616	5.41267e-09	CAF-S1	NSG1
0.000372082	0.911473	1	Normal	GPX3
0.000979329	0.910056	1	Normal	DAG1
0.000347607	0.909557	1	Normal	NUP133
1.73785e-19	0.909381	4.14094e-15	CAF-S1	TMEM119
3.52347e-05	0.909361	0.839572	Normal	AHR
5.07772e-07	0.906956	0.0120992	Normal	SSC5D
3.97401e-19	0.904917	9.46928e-15	CAF-S4	CAVIN3
0.0044036	0.903698	1	Normal	PIK3IP1
4.86033e-26	0.902392	1.15812e-21	CAF-S4	FRMD3
1.33703e-35	0.902055	3.18589e-31	CAF-S4	GJC1
8.90388e-22	0.90169	2.12162e-17	CAF-S1	CTSB
1.83557e-08	0.901676	0.000437378	Normal	SORBS1
2.52041e-13	0.901305	6.00564e-09	Normal	S100A6
4.11786e-22	0.898015	9.81203e-18	CAF-S4	SEPT4
0.00344336	0.897431	1	Normal	RDX
2.92369e-19	0.89707	6.96656e-15	CAF-S1	MRC2
4.41e-12	0.896616	1.05082e-07	Normal	ZNF536
7.12348e-40	0.893816	1.69738e-35	Normal	CMTM5
1.27689e-10	0.893101	3.04257e-06	Normal	SLC22A17
5.8157e-24	0.892913	1.38576e-19	CAF-S4	PLN
8.85747e-07	0.892781	0.0211056	Normal	KLF6
1.07595e-14	0.892005	2.56377e-10	CAF-S1	ETS2
5.78254e-16	0.890788	1.37786e-11	CAF-S1	HTRA3
9.576e-28	0.890503	2.28177e-23	Normal	CDH2
5.64839e-12	0.888846	1.3459e-07	Normal	PPP1R16A
9.27589e-30	0.887793	2.21026e-25	CAF-S4	ABCC9
8.10622e-17	0.88668	1.93155e-12	Normal	B4GALNT1
0.00406658	0.88615	1	Normal	RASD1
9.16151e-05	0.879333	1	Normal	SYNM
3.76124e-07	0.879183	0.00896228	Normal	TSPAN11
3.59443e-09	0.877491	8.56481e-05	Normal	CERS4
2.6271e-36	0.874468	6.25984e-32	CAF-S4	FOXS1
9.63842e-11	0.874022	2.29664e-06	CAF-S4	C2orf40
0.000955178	0.873367	1	Normal	CRYL1
4.53995e-18	0.873041	1.08178e-13	Normal	RELN
4.16356e-18	0.871995	9.92093e-14	Normal	CRTAC1
5.81041e-39	0.87033	1.3845e-34	Normal	XKR4
3.0733e-09	0.865511	7.32307e-05	Normal	FN3K
1.46077e-16	0.865091	3.48071e-12	Normal	NPTX2
8.95253e-32	0.864452	2.13321e-27	CAF-S1	TMEM176B
2.31807e-05	0.864427	0.552349	Normal	RNF130
2.4553e-07	0.862645	0.0058505	Normal	ITM2C
1.19844e-11	0.861827	2.85564e-07	CAF-S1	HSD17B2
5.12094e-34	0.860407	1.22022e-29	CAF-S4	MAP3K7CL
1.03582e-05	0.858329	0.246815	CAF-S1	CXCL12
1.22595e-05	0.858096	0.292119	Normal	MARVELD1
5.21095e-19	0.85766	1.24167e-14	CAF-S4	ADAMTS4
3.95334e-18	0.855206	9.42002e-14	CAF-S1	LRP1
9.73929e-17	0.85367	2.32068e-12	CAF-S4	S1PR3
0.000593954	0.853287	1	Normal	TMEM14B
6.49191e-05	0.853146	1	Normal	PON2
8.24666e-19	0.852669	1.96501e-14	CAF-S4	CCDC102B
0.000818692	0.850911	1	Normal	EGFLAM
7.81036e-30	0.846066	1.86105e-25	CAF-S4	EGFLAM
5.88932e-18	0.845345	1.40331e-13	CAF-S1	COL3A1
3.14198e-15	0.844796	7.4867e-11	CAF-S4	DSTN
7.05796e-12	0.843474	1.68177e-07	Normal	RTKN
1.4058e-12	0.842573	3.34973e-08	CAF-S1	COL8A1
4.89643e-15	0.842124	1.16672e-10	CAF-S4	KRT18
9.58107e-17	0.842012	2.28298e-12	CAF-S4	ACTN4
7.36851e-15	0.840749	1.75577e-10	CAF-S1	LTBP2
4.52666e-06	0.836622	0.107861	Normal	MAMDC2
2.59414e-06	0.833438	0.0618132	Normal	RPGR
1.06524e-15	0.832624	2.53826e-11	CAF-S4	CYTOR
4.13235e-07	0.830371	0.00984656	Normal	CAT
1.12969e-09	0.829435	2.69182e-05	Normal	SYT11
5.67404e-11	0.827836	1.35201e-06	CAF-S1	DMKN
1.00813e-09	0.827044	2.40216e-05	CAF-S1	EFEMP1
4.15127e-08	0.8257	0.000989164	Normal	GATM
1.63044e-05	0.822337	0.388502	Normal	SUN2
2.43604e-17	0.822021	5.8046e-13	CAF-S4	NR2F2
1.04438e-10	0.820465	2.48855e-06	CAF-S4	STEAP4
4.64718e-05	0.820066	1	Normal	ADD3
2.50888e-26	0.819982	5.97817e-22	CAF-S4	INPP4B
6.72595e-16	0.819736	1.60266e-11	Normal	PRRG4
9.52045e-05	0.818955	1	Normal	DST
2.5433e-10	0.8189	6.06018e-06	CAF-S4	CNN1
0.00356701	0.818637	1	Normal	DDIT4
1.32409e-23	0.818448	3.15504e-19	CAF-S1	COL6A2
0.00011298	0.818292	1	Normal	PXN
0.000185605	0.817916	1	Normal	SECISBP2L
0.00766188	0.816463	1	Normal	CTNNA1
3.89236e-05	0.81618	0.927472	Normal	PCMT1
5.14128e-23	0.815549	1.22507e-18	CAF-S4	SOD3
3.1553e-11	0.81436	7.51845e-07	Normal	CELF2
1.65007e-09	0.813127	3.93179e-05	CAF-S1	THBD
1.25099e-14	0.81162	2.98087e-10	CAF-S1	SVIL
0.000544247	0.805792	1	Normal	USP53
3.1523e-12	0.805603	7.51131e-08	CAF-S1	COL1A1
1.83199e-15	0.805113	4.36527e-11	CAF-S4	SYNE2
1.10749e-31	0.805045	2.63892e-27	CAF-S4	RASGRP2
0.000309203	0.804125	1	Normal	INF2
1.27883e-08	0.803416	0.000304719	Normal	SPARCL1
1.50755e-12	0.801941	3.5922e-08	CAF-S1	EMID1
1.62468e-09	0.800763	3.87129e-05	CAF-S4	NET1
4.90867e-06	0.800625	0.116964	Normal	FAM129A
6.13956e-09	0.800406	0.000146293	Normal	H3F3B
1.22776e-16	0.798777	2.9255e-12	CAF-S1	CLMP
4.62091e-06	0.794676	0.110107	Normal	ATP1B1
6.89828e-12	0.794603	1.64372e-07	CAF-S4	LPL
5.06243e-09	0.794484	0.000120628	Normal	FBLN5
2.6355e-13	0.793519	6.27986e-09	Normal	SLC35F1
0.00266406	0.793356	1	CAF-S4	FABP4
3.86678e-26	0.792229	9.21376e-22	CAF-S4	BGN
2.3709e-21	0.791544	5.64938e-17	CAF-S4	PLCE1
1.44949e-09	0.78809	3.45385e-05	Normal	ATP6V0E2
2.38501e-16	0.786105	5.683e-12	CAF-S1	COL1A2
2.75577e-12	0.784829	6.56644e-08	Normal	VIM
1.37537e-08	0.783719	0.000327724	CAF-S1	HHIP
2.41632e-17	0.783448	5.75761e-13	CAF-S4	CHCHD10
0.000978619	0.780462	1	Normal	AIG1
2.03855e-14	0.779738	4.85746e-10	CAF-S4	TSC22D1
0.00126613	0.779585	1	Normal	AHNAK
0.000552886	0.777896	1	Normal	HMCN1
0.00102263	0.77621	1	Normal	BEX4
2.25621e-15	0.774707	5.37611e-11	CAF-S1	FENDRR
5.86598e-18	0.774386	1.39775e-13	Normal	SBSPON
5.3004e-05	0.774291	1	Normal	HLA-DMA
6.65669e-20	0.774194	1.58616e-15	CAF-S1	AEBP1
0.000525926	0.773692	1	Normal	PMEPA1
0.00046058	0.771223	1	Normal	ASPH
2.74545e-14	0.770593	6.54186e-10	CAF-S4	MIR4435-2HG
7.6346e-06	0.770368	0.181917	Normal	PRCP
6.56335e-28	0.769988	1.56391e-23	CAF-S4	GPRC5C
1.09369e-16	0.769213	2.60604e-12	Normal	PDGFB
5.33565e-15	0.767702	1.27138e-10	CAF-S4	TNS1
1.61774e-08	0.766777	0.000385475	Normal	GAB1
1.53878e-12	0.765927	3.6666e-08	CAF-S1	SCARA5
1.47691e-10	0.765913	3.51918e-06	CAF-S1	ADM
1.19062e-17	0.765703	2.83702e-13	CAF-S4	GUCY1B1
9.94538e-17	0.765045	2.36978e-12	CAF-S1	OLFML3
2.66952e-11	0.76421	6.36094e-07	CAF-S1	CDH11
1.08142e-09	0.761945	2.57681e-05	Normal	MYO5A
2.02495e-18	0.761272	4.82504e-14	Normal	NCAM2
1.09369e-16	0.761271	2.60604e-12	Normal	ADGRB3
1.26924e-05	0.761137	0.302435	Normal	FIBIN
3.67851e-08	0.76075	0.000876516	CAF-S1	ICAM1
2.40251e-07	0.760557	0.00572471	CAF-S1	NEAT1
4.32979e-13	0.760555	1.0317e-08	CAF-S4	C20orf27
0.00026548	0.759127	1	Normal	CBR3
2.98362e-06	0.758604	0.0710938	Normal	PLPP1
0.00347162	0.758334	1	Normal	RHOC
0.00606418	0.756099	1	Normal	TNRC6B
1.03655e-05	0.754329	0.246989	Normal	DKK3
4.83735e-13	0.753362	1.15264e-08	CAF-S1	FBN1
5.12899e-06	0.751075	0.122213	CAF-S4	MARCKSL1
1.30904e-05	0.750506	0.311918	Normal	PRPSAP1
0.0049222	0.749787	1	Normal	BPGM
0.00733789	0.749563	1	Normal	GNPTG
1.03326e-05	0.749369	0.246205	Normal	SREBF1
7.24275e-18	0.748984	1.7258e-13	CAF-S4	RGS16
3.4189e-18	0.748578	8.14655e-14	CAF-S4	FAM13C
0.0029081	0.748418	1	Normal	SPTBN1
2.35785e-05	0.74773	0.561829	Normal	ARL2
2.41696e-12	0.746595	5.75914e-08	CAF-S1	WNT5A
4.52242e-20	0.745457	1.0776e-15	CAF-S4	OLFML2A
4.57713e-20	0.745127	1.09064e-15	CAF-S4	ANO1
0.000563508	0.745112	1	Normal	TXNL4B
0.00128696	0.744483	1	Normal	TMEM258
3.66231e-11	0.742991	8.72656e-07	CAF-S1	PALLD
8.75668e-06	0.741681	0.208654	Normal	ALCAM
7.70599e-22	0.740798	1.83618e-17	CAF-S4	TPPP3
0.000400047	0.739578	1	Normal	IGSF8
3.36111e-39	0.738925	8.00885e-35	Normal	IGSF11
1.7212e-07	0.738172	0.00410128	CAF-S1	PTGDS
0.00140288	0.737891	1	Normal	PSMD9
1.12206e-13	0.737705	2.67364e-09	CAF-S1	MMP19
5.65788e-18	0.737658	1.34816e-13	CAF-S4	HIP1
1.24366e-05	0.737185	0.29634	Normal	CLASP2
1.45481e-19	0.735486	3.46651e-15	CAF-S4	SYTL2
0.00593138	0.734399	1	Normal	ABCD3
2.7378e-15	0.733021	6.52362e-11	CAF-S4	MAP3K20
0.00150477	0.732978	1	Normal	ALDH3A2
1.19991e-17	0.731866	2.85915e-13	Normal	FXYD3
3.75693e-11	0.729959	8.95201e-07	CAF-S4	ARHGAP10
6.45002e-12	0.729817	1.53691e-07	CAF-S1	PDGFD
0.00707976	0.728925	1	Normal	DDX58
4.05498e-05	0.728923	0.96622	Normal	CYP27A1
3.9467e-19	0.727355	9.40419e-15	CAF-S1	SPON2
0.00165872	0.7271	1	Normal	SYPL1
1.71858e-13	0.726678	4.09504e-09	Normal	CCK
7.14714e-05	0.726008	1	Normal	HLA-DRB5
3.95011e-21	0.725519	9.41231e-17	CAF-S4	EBF1
1.59749e-14	0.72534	3.80651e-10	CAF-S4	UTRN
0.00102125	0.72492	1	Normal	ZBTB20
1.50551e-13	0.72409	3.58732e-09	CAF-S1	COL5A1
4.37793e-07	0.723961	0.0104317	Normal	PDE9A
3.02766e-12	0.723313	7.2143e-08	Normal	ADAMTSL1
1.72312e-17	0.722233	4.10584e-13	Normal	PHYHIPL
0.00166348	0.720698	1	Normal	IFIT1
5.81041e-39	0.71917	1.3845e-34	Normal	FOXD3-AS1
9.1411e-08	0.718816	0.00217814	Normal	SLC44A3
0.00557856	0.71755	1	Normal	MTR
7.00829e-09	0.716956	0.000166994	Normal	SFXN5
9.30733e-07	0.71644	0.0221775	Normal	TMEM176A
2.0321e-07	0.715717	0.00484209	Normal	ABCA8
3.38128e-07	0.71569	0.00805691	CAF-S1	CTGF
6.30186e-23	0.715382	1.50161e-18	CAF-S1	CST3
2.48888e-21	0.714419	5.9305e-17	CAF-S4	ARHGEF17
4.86272e-09	0.713521	0.000115869	CAF-S1	ERRFI1
0.00275207	0.713464	1	Normal	TECR
2.43837e-21	0.713131	5.81016e-17	CAF-S4	ARHGAP29
0.000240635	0.712292	1	Normal	DAAM2
1.81876e-15	0.711189	4.33374e-11	CAF-S1	PTGER2
0.000296072	0.710166	1	Normal	CSRP1
1.28552e-20	0.708507	3.06313e-16	Normal	MT3
3.3065e-20	0.708056	7.87873e-16	Normal	ESPN
2.60504e-05	0.706111	0.620729	Normal	DAD1
0.00271533	0.70369	1	Normal	PTPN12
4.15406e-14	0.701595	9.8983e-10	CAF-S4	KCNE4
2.97735e-11	0.701062	7.09443e-07	CAF-S4	NUDT4
2.70108e-31	0.700984	6.43613e-27	CAF-S4	GPR4
0.000360494	0.700549	1	Normal	GAA
4.33268e-11	0.700176	1.03239e-06	CAF-S1	CH25H
2.5566e-08	0.699842	0.000609188	Normal	FAM102A
0.000408607	0.698874	1	Normal	RAPGEF5
1.15619e-08	0.698408	0.000275496	Normal	SLC15A3
1.81338e-28	0.697953	4.32091e-24	CAF-S4	ITGA7
1.06515e-06	0.697407	0.0253804	Normal	ALDH6A1
1.47592e-09	0.69607	3.51683e-05	CAF-S4	PDLIM5
1.60212e-15	0.696055	3.81754e-11	CAF-S4	SEPT7
4.87619e-06	0.695864	0.11619	Normal	FADS3
5.70473e-18	0.694383	1.35932e-13	CAF-S4	TBX2
1.69968e-05	0.693951	0.405001	Normal	SLC25A13
0.00552756	0.693356	1	Normal	RASL12
4.1857e-17	0.69334	9.97367e-13	CAF-S4	NFASC
1.4006e-07	0.68964	0.00333734	Normal	CHD7
1.55696e-05	0.686723	0.370992	Normal	PDGFA
2.78363e-12	0.684917	6.63283e-08	CAF-S1	PODN
8.24674e-09	0.684561	0.000196503	Normal	PRKAR1B
3.85882e-12	0.683069	9.1948e-08	CAF-S1	PLBD1
0.00542959	0.682977	1	Normal	WLS
0.00415285	0.679927	1	Normal	TSC22D4
1.02453e-20	0.679903	2.44124e-16	Normal	HPR
8.73035e-15	0.679263	2.08027e-10	CAF-S4	ADCY3
6.05703e-05	0.677931	1	Normal	DHRS3
0.0007341	0.676606	1	Normal	ZFYVE21
6.75935e-05	0.675507	1	Normal	TBX3
4.15033e-16	0.673104	9.8894e-12	CAF-S1	TIMP1
1.77853e-12	0.671596	4.23787e-08	CAF-S1	MMP23B
0.000545036	0.671489	1	Normal	ARHGAP31
1.82694e-11	0.671225	4.35324e-07	CAF-S1	RGS10
1.85862e-06	0.669867	0.0442872	CAF-S4	EGFL6
0.00910898	0.669734	1	Normal	AKAP9
0.000646181	0.667572	1	Normal	UBAP2
0.00120798	0.667045	1	Normal	NCSTN
1.28836e-13	0.666822	3.06991e-09	CAF-S1	CHIC2
3.09376e-15	0.665235	7.3718e-11	CAF-S1	PLXDC2
2.46638e-11	0.664212	5.87688e-07	CAF-S1	FAT4
6.69163e-07	0.663548	0.0159448	Normal	B4GAT1
0.000438239	0.66325	1	Normal	ASAH1
0.000329756	0.663199	1	Normal	HIST1H4C
8.88834e-18	0.662796	2.11791e-13	Normal	GINS3
5.5389e-10	0.661255	1.31981e-05	CAF-S1	ADAM28
9.3608e-05	0.661158	1	Normal	BSDC1
8.02288e-19	0.657403	1.91169e-14	Normal	SH3BGR
3.3065e-20	0.656356	7.87873e-16	Normal	AC016766.1
4.28394e-13	0.656153	1.02078e-08	CAF-S4	STOM
2.38801e-08	0.654754	0.000569015	CAF-S1	CTSC
6.42381e-13	0.65464	1.53067e-08	CAF-S1	GJA1
0.00174992	0.653901	1	CAF-S4	GADD45B
4.40423e-10	0.653736	1.04944e-05	CAF-S1	COL11A1
2.53191e-09	0.653497	6.03303e-05	CAF-S1	PITX1
1.04106e-09	0.653484	2.48065e-05	CAF-S4	SORBS3
4.89654e-05	0.653084	1	Normal	IQGAP2
2.61137e-12	0.652777	6.22238e-08	CAF-S1	MMP14
0.00123986	0.652438	1	Normal	GDI1
3.65574e-11	0.652194	8.7109e-07	CAF-S1	MCTP2
0.000265583	0.651839	1	Normal	C12orf76
2.73045e-19	0.651506	6.50612e-15	CAF-S4	PARM1
0.00442089	0.650828	1	Normal	LAMP2
2.78399e-15	0.650613	6.63368e-11	CAF-S4	SLC7A2
0.000986672	0.650157	1	Normal	PXK
0.000749613	0.649825	1	Normal	MT1F
0.000336719	0.648039	1	Normal	PIK3R1
1.13223e-06	0.645689	0.0269788	CAF-S1	PLAU
5.27231e-12	0.645387	1.25629e-07	CAF-S4	UBA2
0.000361597	0.644715	1	Normal	ZFAND5
3.36671e-07	0.643116	0.00802219	Normal	ANKRD33B
1.07868e-09	0.642692	2.57029e-05	Normal	BCL2
1.03692e-16	0.642672	2.47076e-12	Normal	AK5
1.90165e-13	0.642525	4.53124e-09	CAF-S4	MOCS1
6.8125e-05	0.642097	1	Normal	CD99L2
0.00200368	0.64194	1	Normal	PCMTD2
6.78711e-12	0.6413	1.61723e-07	CAF-S1	SPON1
7.80504e-11	0.639925	1.85979e-06	CAF-S1	DPYSL3
3.37467e-05	0.639691	0.804115	Normal	TPPP3
0.00989882	0.639242	1	Normal	FAM120B
3.09386e-12	0.638711	7.37205e-08	CAF-S1	LAMB1
0.00970998	0.638009	1	Normal	SEC62
4.46631e-10	0.637861	1.06423e-05	CAF-S1	INHBA
0.000245163	0.636788	1	Normal	ANGPTL1
2.05879e-11	0.636262	4.90568e-07	CAF-S1	LTBP4
3.12156e-13	0.635288	7.43804e-09	CAF-S4	VASP
5.86727e-15	0.634663	1.39805e-10	CAF-S4	CAV1
3.89488e-19	0.634472	9.28071e-15	CAF-S4	KIAA0040
3.6803e-06	0.632675	0.0876942	Normal	OLMALINC
0.000563042	0.632014	1	Normal	CERS2
0.000996124	0.631995	1	Normal	ADK
9.60316e-13	0.631778	2.28824e-08	CAF-S1	COL6A1
0.00480789	0.629161	1	Normal	PLA2G16
6.96338e-10	0.627425	1.65923e-05	CAF-S1	RHOBTB3
3.45385e-11	0.626973	8.22984e-07	CAF-S1	WNT2B
4.18828e-05	0.626884	0.997984	Normal	ANXA1
1.09523e-16	0.624634	2.60971e-12	CAF-S4	SYNM
2.04429e-10	0.623619	4.87113e-06	CAF-S4	PPP1R12A
0.00548615	0.623459	1	Normal	SARAF
1.18063e-23	0.622784	2.81319e-19	Normal	CADM4
7.38613e-09	0.622377	0.000175997	CAF-S1	CXCR4
0.000359041	0.622344	1	CAF-S4	FKBP5
3.36671e-10	0.62203	8.02219e-06	CAF-S1	TNFSF11
2.63657e-13	0.621529	6.28241e-09	CAF-S4	ID4
7.12161e-05	0.621197	1	Normal	CIRBP
1.61246e-06	0.618739	0.0384216	Normal	CDC14B
0.00101425	0.618682	1	Normal	WRB
0.00117778	0.618037	1	Normal	YPEL3
0.000811268	0.617787	1	Normal	ATP5ME
6.7686e-23	0.617615	1.61282e-18	CAF-S4	PDGFA
1.23637e-06	0.616307	0.0294603	CAF-S4	NREP
3.10955e-09	0.615842	7.40944e-05	CAF-S1	EDNRB
2.63889e-17	0.615671	6.28796e-13	CAF-S1	NNMT
3.2133e-09	0.614753	7.65664e-05	CAF-S1	EDIL3
0.000479717	0.612763	1	Normal	C20orf194
1.64153e-19	0.612678	3.91144e-15	Normal	STK32A
6.23035e-18	0.611415	1.48457e-13	Normal	GRIK3
0.00773167	0.611375	1	Normal	TGFBR2
7.10156e-23	0.610111	1.69216e-18	CAF-S4	FHL5
3.25889e-07	0.608702	0.00776528	CAF-S4	RASL11A
2.28757e-11	0.606515	5.45081e-07	CAF-S4	LRRC32
1.64885e-12	0.605911	3.92887e-08	CAF-S4	SNRK
0.00387224	0.604731	1	Normal	FOXP1
1.02453e-20	0.603132	2.44124e-16	Normal	AC012558.1
0.000173563	0.600293	1	Normal	RARB
5.77944e-07	0.600046	0.0137712	CAF-S1	F2R
7.78745e-18	0.599909	1.85559e-13	CAF-S4	PTGIR
2.04109e-13	0.599373	4.8635e-09	CAF-S1	PDLIM4
2.79625e-15	0.596062	6.6629e-11	CAF-S4	TPM1
3.20544e-08	0.59588	0.000763792	CAF-S1	FBLN2
1.63663e-12	0.595652	3.89977e-08	Normal	FIGN
0.000328448	0.594814	1	Normal	ERBB2
0.00373846	0.594559	1	Normal	SIGIRR
3.31385e-09	0.593907	7.89623e-05	CAF-S4	ECE1
0.00776167	0.593758	1	Normal	TMEM9B
5.58148e-10	0.593287	1.32996e-05	CAF-S1	DIO2
0.00800144	0.591597	1	Normal	MAPRE2
3.47574e-11	0.591537	8.28199e-07	CAF-S1	ECM1
1.11275e-05	0.59104	0.265145	CAF-S4	CSRP1
0.000314383	0.590429	1	Normal	ERG28
0.0028814	0.589776	1	Normal	CXXC5
5.10937e-10	0.589772	1.21746e-05	CAF-S4	SORT1
1.91478e-15	0.589657	4.56255e-11	CAF-S1	MEG3
6.84874e-19	0.589627	1.63192e-14	CAF-S4	HEY2
3.64124e-25	0.589101	8.67634e-21	Normal	SYT10
9.69615e-07	0.588613	0.023104	CAF-S4	CAVIN1
0.000205196	0.586906	1	Normal	SH3BP2
3.03325e-12	0.586802	7.22762e-08	CAF-S4	AOC3
1.23655e-09	0.586627	2.94646e-05	CAF-S1	IL32
4.80541e-06	0.58613	0.114503	Normal	IL11RA
4.09977e-15	0.585361	9.76892e-11	CAF-S1	CREB3L1
2.29448e-09	0.585281	5.46728e-05	CAF-S1	BMP5
0.00397912	0.585191	1	Normal	GBA
5.33567e-13	0.584833	1.27138e-08	CAF-S1	GLT8D2
1.6872e-09	0.583871	4.02025e-05	CAF-S4	NES
1.39636e-14	0.583856	3.32725e-10	CAF-S4	NEURL1B
9.51814e-09	0.583786	0.000226798	CAF-S1	IL7R
0.00246993	0.583646	1	Normal	WIPF1
1.82661e-12	0.582629	4.35244e-08	CAF-S1	WNT2
3.01769e-12	0.582527	7.19055e-08	CAF-S1	ITGA11
1.78857e-11	0.58193	4.2618e-07	CAF-S1	HEXB
5.26761e-13	0.580955	1.25517e-08	CAF-S4	RASL12
0.000762411	0.580597	1	CAF-S4	PHLDA2
7.01061e-15	0.580416	1.67049e-10	CAF-S4	DBNDD2
1.58815e-11	0.58021	3.78424e-07	Normal	KCNMB4
2.31533e-05	0.579864	0.551697	Normal	ABLIM1
2.47647e-10	0.579355	5.90093e-06	CAF-S1	DIO3OS
0.00359115	0.579218	1	CAF-S4	DEPP1
8.34315e-19	0.579134	1.988e-14	CAF-S4	LZTS1
0.000104428	0.579049	1	Normal	MOXD1
0.00650375	0.577608	1	Normal	QDPR
0.000923357	0.576678	1	Normal	SF3A1
4.84398e-08	0.576567	0.00115422	CAF-S4	ARHGEF7
3.57728e-10	0.576197	8.52393e-06	Normal	METRN
8.43155e-12	0.576075	2.00907e-07	CAF-S1	CLEC11A
1.81338e-28	0.575505	4.32091e-24	CAF-S4	OR51E1
0.000933373	0.573963	1	Normal	WSB1
3.10165e-05	0.572409	0.739062	Normal	BIRC3
5.27816e-10	0.571972	1.25768e-05	Normal	ADGRG6
0.0021129	0.571641	1	Normal	KDSR
1.98529e-13	0.570093	4.73055e-09	Normal	FCGR2B
0.00374734	0.568538	1	Normal	DEGS1
2.60323e-14	0.567571	6.20297e-10	CAF-S4	SGCA
1.02534e-10	0.566027	2.44318e-06	CAF-S4	SYNPO2
0.00160085	0.565654	1	Normal	SRGN
0.00799523	0.565445	1	Normal	PHLDB1
1.4312e-06	0.565409	0.0341025	Normal	C3orf70
0.00486137	0.56525	1	Normal	SCAMP1
3.31494e-08	0.565209	0.000789883	CAF-S1	WARS
0.00384303	0.564861	1	Normal	LEPROT
2.00252e-09	0.564469	4.7716e-05	CAF-S4	TRIB2
1.11296e-11	0.56358	2.65196e-07	CAF-S1	S100A16
6.87272e-25	0.56253	1.63763e-20	Normal	C10orf82
8.01964e-11	0.562413	1.91092e-06	CAF-S4	SELENOW
0.000816759	0.561725	1	Normal	VPS13D
2.21677e-06	0.560898	0.0528212	Normal	ARSK
0.00229973	0.560187	1	Normal	SRPK2
0.00240541	0.559546	1	Normal	CTSF
6.87272e-25	0.559526	1.63763e-20	Normal	AATK
1.75898e-06	0.558419	0.041913	CAF-S1	TYMP
2.03303e-05	0.558358	0.48443	CAF-S1	GDF15
4.55469e-07	0.558143	0.0108529	CAF-S1	RBP1
3.80864e-10	0.557587	9.07522e-06	CAF-S4	IDH2
0.00106233	0.556229	1	Normal	HTRA1
5.26749e-09	0.556115	0.000125514	CAF-S1	CD82
2.01188e-11	0.556013	4.7939e-07	CAF-S1	LSAMP
5.96928e-09	0.555591	0.000142236	CAF-S1	PPIC
7.45612e-06	0.555463	0.177664	CAF-S4	MYC
8.91856e-24	0.555319	2.12512e-19	CAF-S4	IGFBP7
7.30053e-11	0.555195	1.73957e-06	CAF-S1	TIMP2
0.00578864	0.553808	1	Normal	DUSP28
0.000302548	0.553679	1	Normal	EZH1
1.02453e-20	0.553272	2.44124e-16	Normal	KIRREL3
1.35544e-09	0.553089	3.22975e-05	CAF-S4	TLN1
1.96086e-08	0.553069	0.000467233	CAF-S4	CYSTM1
8.9724e-09	0.552864	0.000213794	CAF-S4	ID3
1.50995e-06	0.552147	0.0359791	CAF-S4	ANXA6
0.000189433	0.552017	1	CAF-S1	COL7A1
8.20545e-06	0.551347	0.195519	CAF-S4	HSPB6
0.00992837	0.550587	1	Normal	PCBP4
0.000432581	0.550382	1	CAF-S1	GADD45G
1.3255e-08	0.549649	0.000315841	CAF-S4	PPP1R14A
1.38147e-05	0.549124	0.329176	Normal	SLC27A1
7.52057e-10	0.548429	1.792e-05	CAF-S1	DAB2
6.43023e-17	0.548308	1.5322e-12	CAF-S4	SNCG
1.19034e-11	0.548091	2.83633e-07	CAF-S1	KIAA0930
1.72737e-09	0.548021	4.11597e-05	CAF-S1	LOXL1
2.71014e-09	0.547943	6.45773e-05	CAF-S4	LMOD1
8.54418e-12	0.547927	2.03591e-07	CAF-S4	SASH1
2.73819e-09	0.547268	6.52455e-05	Normal	CYTL1
2.84338e-25	0.546037	6.7752e-21	CAF-S4	LINC02202
1.58792e-09	0.545977	3.78369e-05	CAF-S1	CERCAM
1.72581e-20	0.544926	4.11226e-16	CAF-S4	PIP5K1B
6.86637e-07	0.542873	0.0163612	Normal	MALAT1
2.19034e-21	0.542482	5.21914e-17	CAF-S4	CALD1
5.49329e-15	0.542414	1.30894e-10	CAF-S4	PTMA
1.60168e-07	0.54233	0.00381649	Normal	P2RX7
1.29587e-09	0.541395	3.0878e-05	CAF-S1	NPC2
1.01337e-09	0.541206	2.41467e-05	CAF-S4	MYLK
1.41942e-29	0.541054	3.38219e-25	Normal	ST6GALNAC2
2.27023e-09	0.54105	5.40951e-05	Normal	TTYH2
0.00562483	0.540644	1	Normal	VSIG10
8.13897e-09	0.540547	0.000193935	CAF-S4	AKAP12
1.36098e-09	0.540279	3.24293e-05	CAF-S4	AFAP1L2
1.43869e-10	0.540081	3.42812e-06	CAF-S1	LRRN4CL
0.00301958	0.538325	1	Normal	DMXL1
1.06794e-09	0.538249	2.54468e-05	CAF-S1	AC078864.2
0.00665754	0.538239	1	Normal	DYNLT3
2.6086e-11	0.537848	6.21576e-07	CAF-S1	SULF2
7.54863e-06	0.537555	0.179869	CAF-S1	TGFBI
1.15588e-05	0.537056	0.275423	Normal	MTMR10
1.27406e-06	0.536856	0.0303583	Normal	AL391807.1
0.000151486	0.536487	1	Normal	DOCK5
2.75986e-12	0.536109	6.57621e-08	CAF-S4	MFGE8
0.000363856	0.535403	1	Normal	TUBA1B
0.00489187	0.53499	1	Normal	LGALS3
0.000253479	0.534808	1	CAF-S1	MEST
0.000195905	0.534755	1	Normal	HOXB3
2.07822e-08	0.534628	0.000495197	CAF-S1	RARRES1
4.44517e-12	0.534554	1.0592e-07	CAF-S1	RRBP1
4.29174e-09	0.534401	0.000102264	CAF-S1	FUCA2
9.43474e-16	0.534169	2.24811e-11	CAF-S4	SMOC2
1.41502e-11	0.532847	3.37171e-07	CAF-S1	HSP90B1
1.10477e-10	0.532732	2.63245e-06	CAF-S1	FAP
0.00748742	0.532318	1	Normal	KCTD12
6.6109e-09	0.531485	0.000157525	CAF-S4	TPM2
4.63374e-08	0.531473	0.00110413	CAF-S1	SMPDL3A
0.000180169	0.531184	1	Normal	TTC32
0.00741194	0.53112	1	Normal	DNAJB2
0.00574777	0.530789	1	Normal	SMPD4
5.48291e-10	0.530413	1.30647e-05	CAF-S1	LY6E
6.6392e-06	0.529844	0.158199	CAF-S4	MGST3
1.41733e-11	0.528062	3.37721e-07	CAF-S1	ABCC4
0.00807108	0.527984	1	Normal	MOV10
4.61502e-10	0.527913	1.09967e-05	CAF-S1	ANGPTL2
0.000183855	0.527397	1	Normal	PTBP2
5.67308e-08	0.527367	0.00135178	CAF-S1	FCGRT
2.00431e-07	0.527222	0.00477586	Normal	MEGF6
1.10902e-06	0.527189	0.0264257	Normal	SCARA3
7.13027e-05	0.526798	1	CAF-S4	KANK2
0.00896827	0.526794	1	Normal	MAX
2.76365e-09	0.52642	6.58523e-05	CAF-S4	ZEB2
6.31286e-05	0.526337	1	CAF-S4	NR4A1
1.36323e-07	0.526006	0.0032483	Normal	SHMT1
9.04398e-05	0.525393	1	Normal	MT-ND3
7.59727e-09	0.524993	0.000181028	CAF-S4	NRP1
0.00586164	0.5239	1	Normal	DHX36
3.95256e-06	0.523087	0.0941817	CAF-S4	H2AFJ
1.91254e-05	0.52198	0.45572	CAF-S4	ASPN
0.00565791	0.521819	1	Normal	SPATA13
0.000391788	0.520138	1	Normal	SLC6A8
6.87272e-25	0.519635	1.63763e-20	Normal	ACSM5
1.1615e-13	0.51922	2.76763e-09	CAF-S4	ARHGAP26
0.000478374	0.518583	1	Normal	TUBG2
0.0014835	0.518071	1	Normal	KIF21A
2.49352e-05	0.517238	0.594156	CAF-S1	C9orf16
4.7329e-08	0.516999	0.00112776	Normal	AC097534.2
0.00442424	0.516219	1	Normal	IGF1R
8.22348e-05	0.516016	1	CAF-S1	ANTXR1
3.72609e-08	0.515998	0.000887852	CAF-S4	SH3BGRL
9.12271e-19	0.515835	2.17376e-14	CAF-S4	SEMA5B
0.00599944	0.514993	1	Normal	ABLIM3
0.00314537	0.513518	1	Normal	SESN3
2.05771e-13	0.512927	4.90312e-09	CAF-S4	TBC1D1
0.000927118	0.512187	1	Normal	CREB5
6.87272e-25	0.510326	1.63763e-20	Normal	CHST9
4.08397e-06	0.50955	0.0973129	CAF-S1	LAMA2
1.85115e-11	0.508788	4.41092e-07	Normal	PLLP
5.63793e-08	0.508086	0.00134341	CAF-S1	QSOX1
1.55916e-14	0.507248	3.71517e-10	CAF-S1	RPL28
0.00439619	0.507248	1	Normal	INPP5F
0.000475696	0.507054	1	CAF-S4	CDKN1A
1.78176e-13	0.506376	4.24557e-09	Normal	ARSE
1.45156e-06	0.505559	0.0345878	CAF-S4	PRKAR1A
3.87836e-12	0.505124	9.24137e-08	CAF-S4	CRIP1
0.00292262	0.50503	1	Normal	NIFK-AS1
3.19079e-07	0.504622	0.00760302	CAF-S4	ZFHX3
1.09309e-08	0.504359	0.000260463	CAF-S1	B4GALT1
6.43908e-06	0.50409	0.15343	CAF-S4	SLC25A5
0.009446	0.503938	1	Normal	ATL1
7.76912e-08	0.503185	0.00185123	CAF-S4	FLNA
1.7897e-05	0.501314	0.42645	CAF-S1	CMIP
5.64768e-06	0.501068	0.134573	Normal	MMP17
1.52031e-09	0.501	3.62259e-05	CAF-S1	FGFR1
6.54116e-09	0.499844	0.000155863	CAF-S4	PLEKHG2
3.14817e-10	0.499216	7.50145e-06	CAF-S1	RCN3
9.5881e-12	0.497995	2.28465e-07	CAF-S1	TSHZ2
1.29784e-19	0.497717	3.09248e-15	CAF-S1	RPS12
0.0013808	0.497504	1	Normal	ANXA5
5.46322e-09	0.496341	0.000130178	CAF-S4	LMNA
5.11234e-22	0.495666	1.21817e-17	Normal	SHC4
0.00438649	0.495601	1	Normal	LIMS2
1.00505e-09	0.494088	2.39483e-05	CAF-S1	CSF1
1.32507e-06	0.492521	0.0315737	CAF-S1	ENHO
1.23825e-11	0.492119	2.95051e-07	CAF-S4	COBLL1
1.22687e-05	0.491922	0.292338	Normal	KCNMA1
9.05268e-09	0.491034	0.000215707	CAF-S1	FBLN5
0.00616947	0.490614	1	Normal	GLI3
0.00193119	0.489715	1	Normal	EPDR1
1.61387e-06	0.488587	0.0384554	CAF-S4	SYNGR2
0.0003106	0.488221	1	Normal	ENPP2
7.94611e-13	0.487848	1.8934e-08	CAF-S4	ATP1B2
8.37703e-17	0.486182	1.99608e-12	CAF-S4	KLHL23
0.00555744	0.48567	1	Normal	MARCKS
2.23997e-21	0.485386	5.3374e-17	Normal	SYBU
0.0042121	0.484616	1	Normal	TMEM168
0.00742197	0.484118	1	Normal	SPSB3
3.90469e-20	0.48403	9.30409e-16	CAF-S4	KCNA5
0.00581297	0.4833	1	Normal	GALNT18
0.000109725	0.483017	1	CAF-S4	ADAMTS9
4.9376e-06	0.482987	0.117653	CAF-S4	ATP5F1B
0.000978741	0.48261	1	Normal	SRSF8
1.31315e-15	0.482521	3.12897e-11	Normal	PPP1R1B
2.75176e-08	0.48232	0.00065569	CAF-S4	RASAL2
5.23713e-10	0.482309	1.2479e-05	CAF-S4	ECM2
8.98893e-13	0.481971	2.14188e-08	CAF-S4	CENPP
1.63754e-08	0.481915	0.000390193	CAF-S4	RERG
3.61106e-17	0.481385	8.60442e-13	CAF-S4	ACTB
6.55219e-05	0.481212	1	CAF-S4	VCL
5.13991e-15	0.48057	1.22474e-10	CAF-S4	EPB41L1
0.00206427	0.479601	1	Normal	INSC
2.37906e-06	0.479271	0.0566882	CAF-S1	ITGA5
0.000866721	0.47849	1	Normal	RNPC3
3.68292e-07	0.477709	0.00877566	CAF-S4	NR4A3
3.85098e-08	0.47631	0.000917611	CAF-S4	CLIC1
3.37521e-22	0.473914	8.04245e-18	CAF-S4	HRC
6.87606e-06	0.471943	0.163843	CAF-S1	PLAUR
1.75964e-07	0.471374	0.00419288	CAF-S1	RARRES3
0.00217645	0.470752	1	CAF-S4	SEPT11
3.75613e-07	0.470747	0.0089501	CAF-S1	SH3PXD2B
0.00160233	0.470261	1	Normal	URGCP
3.11611e-05	0.46944	0.742507	CAF-S1	ENC1
3.57446e-15	0.468788	8.51722e-11	CAF-S4	NTRK2
0.00682091	0.467953	1	Normal	GCDH
0.000305462	0.46727	1	Normal	RFTN2
8.07429e-07	0.465787	0.0192394	CAF-S4	NDRG2
2.04011e-13	0.465348	4.86117e-09	CAF-S1	CD63
2.3165e-08	0.464447	0.000551976	CAF-S1	GJB2
0.00762402	0.464397	1	Normal	BAG4
4.49147e-14	0.46428	1.07023e-09	CAF-S4	GUCY1A2
4.00796e-09	0.463197	9.55017e-05	CAF-S1	PCDH7
3.50869e-16	0.46303	8.36049e-12	Normal	MIA
4.83351e-09	0.462701	0.000115173	CAF-S1	FTL
1.81272e-06	0.461827	0.0431935	CAF-S1	PRDX4
6.32741e-06	0.461664	0.15077	CAF-S4	JAK1
4.04658e-05	0.461157	0.964219	CAF-S1	PIM1
6.6662e-08	0.461031	0.00158842	CAF-S4	ROCK1
0.000946066	0.460617	1	CAF-S1	TXNIP
3.11988e-08	0.460426	0.000743406	CAF-S1	NAV1
0.00726053	0.459761	1	Normal	CCDC82
2.76992e-07	0.459271	0.00660017	CAF-S4	CARMN
0.00896166	0.458658	1	Normal	RB1
5.84649e-09	0.458587	0.00013931	Normal	LINC00957
0.000118182	0.458072	1	CAF-S4	MEF2D
2.5426e-07	0.457871	0.0060585	CAF-S4	FKBP4
1.05022e-07	0.457201	0.00250245	CAF-S1	GLIPR1
0.00264744	0.457136	1	Normal	TMEM175
4.5115e-11	0.456935	1.075e-06	Normal	TMEM246
8.05261e-06	0.45598	0.191878	CAF-S4	TGFB1I1
0.000274326	0.455531	1	Normal	QKI
3.21964e-06	0.455449	0.0767175	CAF-S1	CARD16
4.13718e-09	0.454982	9.85808e-05	CAF-S4	FBLIM1
4.92475e-08	0.454531	0.00117347	CAF-S4	HSPB1
0.00176512	0.453957	1	Normal	ANKZF1
0.00103662	0.453869	1	CAF-S4	NID1
9.93498e-06	0.453196	0.236731	CAF-S1	COL4A5
1.87346e-07	0.452632	0.00446409	CAF-S1	FOXO3
0.000615201	0.452432	1	Normal	NRIP2
6.00366e-08	0.452305	0.00143055	CAF-S4	ARHGAP1
1.24227e-06	0.452056	0.0296007	CAF-S4	OAZ2
0.00825708	0.451625	1	Normal	ACADSB
5.40434e-09	0.450652	0.000128775	CAF-S1	DLL1
5.80824e-07	0.450148	0.0138399	CAF-S1	ROBO1
6.24149e-07	0.450136	0.0148722	CAF-S4	TPM4
3.16984e-09	0.449947	7.5531e-05	CAF-S1	CTSH
2.36054e-06	0.448985	0.056247	CAF-S1	PSD3
2.20077e-05	0.448377	0.524399	CAF-S1	RCN1
2.14325e-11	0.448182	5.10693e-07	CAF-S4	SUSD2
1.12134e-05	0.447756	0.267192	CAF-S1	FST
1.78543e-10	0.44761	4.25433e-06	CAF-S4	CACNA1H
3.3065e-20	0.447199	7.87873e-16	Normal	P2RY12
1.00382e-05	0.447184	0.239191	CAF-S1	ID2
1.63599e-09	0.446785	3.89824e-05	CAF-S4	SPECC1
3.64339e-05	0.446564	0.868147	CAF-S4	MOB2
1.62997e-07	0.446412	0.0038839	Normal	LRRC1
2.37061e-08	0.4455	0.000564868	CAF-S1	YBX3
1.11223e-05	0.444875	0.265021	CAF-S1	CPED1
3.93856e-07	0.444378	0.00938481	CAF-S1	PRDM1
1.04522e-05	0.444056	0.249055	Normal	CASTOR1
4.07766e-05	0.444056	0.971625	CAF-S1	GPC6
1.41942e-29	0.443852	3.38219e-25	Normal	PAQR6
2.57211e-10	0.442766	6.12883e-06	CAF-S1	PTGES
5.02388e-06	0.442494	0.119709	CAF-S1	DDHD1
3.81097e-05	0.441331	0.908078	CAF-S4	GEM
3.29091e-05	0.441312	0.784158	CAF-S4	ATF3
1.19493e-08	0.44114	0.000284728	CAF-S4	CAV2
4.09056e-06	0.440593	0.0974698	CAF-S4	ENDOD1
9.90465e-18	0.440167	2.36008e-13	Normal	PPP2R2B
3.70136e-09	0.439695	8.8196e-05	CAF-S1	BICC1
1.49352e-11	0.438972	3.55876e-07	Normal	SRGAP3
0.000269178	0.438824	1	CAF-S4	ATP2B4
7.54872e-09	0.438312	0.000179871	CAF-S1	SAMD11
0.000410571	0.438298	1	CAF-S4	LRRFIP1
4.9721e-05	0.438221	1	CAF-S4	AKIRIN1
0.000802043	0.438059	1	Normal	SAT1
0.00310354	0.437649	1	CAF-S1	TM4SF1
1.40901e-05	0.437094	0.335738	CAF-S4	SEPT9
1.5126e-06	0.435923	0.0360423	CAF-S1	LINC01082
3.22054e-07	0.435381	0.00767391	CAF-S1	IGF2.1
8.98154e-05	0.434707	1	CAF-S1	STAT1
2.04765e-06	0.434455	0.0487913	CAF-S1	CES1
0.000258228	0.434411	1	CAF-S4	VASN
4.17647e-16	0.434007	9.9517e-12	Normal	SLC24A4
0.00729287	0.433686	1	Normal	PIGU
6.06724e-09	0.433369	0.00014457	CAF-S1	CISD1
0.00321666	0.433122	1	Normal	RNF13
5.80545e-08	0.432525	0.00138332	CAF-S4	DAAM2
9.74089e-18	0.432048	2.32106e-13	CAF-S4	PCDH1
1.22091e-08	0.431016	0.000290918	Normal	KCTD1
2.9107e-12	0.430439	6.93563e-08	Normal	SULT1C4
1.55097e-07	0.430253	0.00369566	Normal	GPSM2
3.74086e-06	0.428664	0.0891373	CAF-S1	IL1R1
1.22233e-05	0.428656	0.291256	CAF-S4	NID2
1.666e-09	0.427493	3.96974e-05	CAF-S1	PDGFC
7.79011e-09	0.427011	0.000185623	CAF-S4	EPHA3
1.91503e-13	0.426971	4.56313e-09	Normal	B4GALT6
1.28799e-07	0.426451	0.00306903	CAF-S1	TPBG
5.27933e-08	0.426015	0.00125796	Normal	ST3GAL6
3.56682e-05	0.425126	0.849902	CAF-S1	BHLHE40
1.79158e-05	0.425081	0.426896	CAF-S1	ZEB1
7.93883e-10	0.424677	1.89167e-05	CAF-S4	TLE1
1.12435e-05	0.424521	0.26791	Normal	WNT6
5.20488e-07	0.424498	0.0124022	CAF-S1	LDLRAD4
1.78944e-06	0.42425	0.0426388	CAF-S4	ITGB1
3.30586e-08	0.42401	0.00078772	CAF-S1	SLC6A6
4.34434e-09	0.423939	0.000103517	CAF-S4	SLC25A4
1.67475e-07	0.423484	0.00399061	CAF-S4	B3GNT2
7.02171e-07	0.423271	0.0167313	CAF-S1	KREMEN1
1.03642e-10	0.422646	2.46959e-06	CAF-S4	MKL2
3.1207e-05	0.422633	0.7436	CAF-S1	GSN
1.10831e-07	0.421555	0.00264088	CAF-S1	AC245595.1
4.67277e-06	0.421542	0.111343	CAF-S4	NTN4
4.1235e-06	0.421534	0.0982548	CAF-S1	FGF7
1.96712e-07	0.420997	0.00468726	CAF-S4	ARPC2
1.16844e-08	0.419921	0.000278416	CAF-S1	SGCD
1.4759e-05	0.419895	0.351677	CAF-S1	ADAM19
3.26716e-06	0.419886	0.0778499	CAF-S1	CNN2
4.26387e-07	0.419728	0.0101599	CAF-S1	RPL36
4.43465e-11	0.418816	1.05669e-06	CAF-S4	RGS7BP
3.34866e-09	0.41872	7.97918e-05	CAF-S1	TMEM98
3.70809e-09	0.418354	8.83565e-05	CAF-S1	RPS2
5.53987e-06	0.418162	0.132004	CAF-S4	CNNM2
0.000111056	0.416589	1	CAF-S4	CDKN1B
0.000744692	0.416376	1	CAF-S4	BMP1
0.000106117	0.415917	1	CAF-S4	DLC1
2.99849e-05	0.415802	0.714481	Normal	SEMA6D
4.95291e-07	0.415453	0.0118018	CAF-S4	MYL6
0.000407787	0.414904	1	CAF-S4	CALM3
2.03231e-15	0.414801	4.84259e-11	CAF-S1	RPL13
5.14291e-05	0.414797	1	CAF-S4	MRVI1
3.3065e-20	0.414438	7.87873e-16	Normal	RASGEF1C
1.94094e-07	0.414301	0.00462486	CAF-S1	MYDGF
5.53134e-08	0.414218	0.00131801	CAF-S4	MAPRE2
1.63918e-08	0.413595	0.000390583	CAF-S1	SSPN
3.76653e-10	0.413534	8.97489e-06	CAF-S4	ARHGAP15
2.13673e-05	0.41327	0.50914	CAF-S4	AGRN
0.00200653	0.412945	1	CAF-S1	LMCD1
3.4662e-06	0.412906	0.0825926	CAF-S4	MAP1LC3A
0.000330424	0.41206	1	Normal	ALDOC
1.93602e-06	0.411966	0.0461315	CAF-S4	PTPRK
0.000355488	0.411937	1	Normal	FAXDC2
5.3638e-06	0.411933	0.127809	CAF-S1	TP53I13
1.39015e-05	0.411716	0.331245	CAF-S1	MAGED1
4.77185e-07	0.411046	0.0113704	CAF-S1	TSPAN4
9.82981e-08	0.41007	0.00234225	CAF-S4	ANGPT1
6.1095e-05	0.408507	1	CAF-S4	ARPC5
6.17289e-05	0.407923	1	CAF-S4	PEAK1
0.000183559	0.407468	1	Normal	SLC16A4
0.000314448	0.407441	1	Normal	ZNF397
5.81566e-06	0.407262	0.138575	CAF-S4	NEXN
2.1333e-05	0.407077	0.508324	CAF-S4	COL14A1
2.19071e-08	0.406989	0.000522002	CAF-S1	ECHDC2
0.003724	0.406431	1	Normal	ANG
6.19779e-09	0.405823	0.000147681	CAF-S4	PLXND1
4.68273e-07	0.405627	0.011158	CAF-S4	CYB5R3
9.0294e-05	0.405506	1	CAF-S4	PACSIN2
0.000121142	0.405261	1	CAF-S4	CRIM1
1.37926e-07	0.403876	0.0032865	CAF-S1	IL15RA
6.53776e-07	0.403663	0.0155782	CAF-S1	PDIA3
4.5141e-10	0.403124	1.07562e-05	Normal	NOXA1
4.21348e-09	0.403049	0.000100399	CAF-S1	RPL24
9.58185e-07	0.402711	0.0228316	CAF-S1	TSPAN2
3.81595e-09	0.402703	9.09263e-05	CAF-S1	CPZ
1.2366e-06	0.402515	0.0294656	CAF-S1	PLPP1
0.0054428	0.401727	1	Normal	LIMD2
0.000921651	0.401437	1	CAF-S1	PCDH18
2.86144e-07	0.401433	0.00681823	CAF-S1	COL16A1
3.31335e-06	0.401103	0.0789505	CAF-S4	MYH9
3.26634e-05	0.400601	0.778304	CAF-S4	HSPB8
0.000382737	0.400407	1	CAF-S4	C1QTNF2
7.77852e-05	0.398873	1	CAF-S1	AKR7A2
1.31495e-08	0.398233	0.000313327	Normal	ITPR3
1.13446e-05	0.398126	0.270319	CAF-S4	MPRIP
0.00160477	0.397713	1	Normal	DDR1
4.31997e-06	0.397573	0.102936	CAF-S1	ELN
9.2113e-05	0.397554	1	Normal	PTX3
0.00899347	0.396922	1	Normal	RCOR3
1.31348e-05	0.396894	0.312976	CAF-S4	WDR1
2.92667e-08	0.396795	0.000697367	CAF-S1	CEBPD
0.00139246	0.396312	1	Normal	BAIAP2
0.00174552	0.395201	1	CAF-S1	SAT1
2.23272e-05	0.394291	0.532012	CAF-S4	MSN
0.00197759	0.39387	1	Normal	CRELD1
6.87272e-25	0.393821	1.63763e-20	Normal	MAB21L1
1.2957e-05	0.393361	0.30874	CAF-S1	EMP3
7.18556e-08	0.393186	0.00171217	CAF-S1	PID1
1.14467e-07	0.393146	0.00272751	CAF-S1	RPL13A
1.33173e-10	0.393035	3.17325e-06	CAF-S1	RPL12
2.81642e-06	0.392658	0.0671096	CAF-S4	SEMA5A
0.00286643	0.392215	1	Normal	FAM111A
2.8746e-07	0.391314	0.00684959	CAF-S4	KCNS3
4.17681e-06	0.391086	0.0995249	Normal	GPR146
2.43636e-06	0.390139	0.0580536	CAF-S1	FAM198B
5.08165e-08	0.390117	0.00121086	CAF-S1	CTSS
0.00122024	0.390084	1	Normal	TPCN2
0.00703609	0.390071	1	Normal	METTL7A
6.06224e-07	0.389121	0.0144451	CAF-S1	PAM
9.16357e-09	0.389054	0.00021835	CAF-S4	APBB2
4.1114e-06	0.389047	0.0979665	Normal	HES6
1.56903e-12	0.38659	3.73869e-08	CAF-S4	FILIP1
5.68477e-09	0.386549	0.000135457	CAF-S4	AC017002.1
1.25525e-07	0.38519	0.00299101	Normal	GSN
4.41808e-05	0.384839	1	CAF-S1	TUSC3
0.000164228	0.383472	1	CAF-S1	CRYBG3
4.88118e-05	0.383354	1	CAF-S4	PDE3A
1.48163e-06	0.383255	0.0353042	CAF-S1	PRKAR2B
2.34055e-07	0.382182	0.00557705	CAF-S4	TBX2-AS1
1.76514e-06	0.381758	0.0420597	CAF-S1	AKR1B1
0.000987455	0.380924	1	CAF-S4	RTL8A
3.85062e-06	0.380379	0.0917525	CAF-S1	TCF21
2.36996e-12	0.379854	5.64715e-08	CAF-S1	RPLP0
0.0004333	0.379314	1	CAF-S1	TCF4
1.54012e-11	0.378488	3.66981e-07	Normal	ABCA3
0.000488437	0.378438	1	Normal	MAN2A2
3.57432e-05	0.378159	0.851688	CAF-S1	PTCH1
0.000420863	0.378129	1	CAF-S4	H1F0
8.62062e-07	0.377517	0.0205412	CAF-S1	DESI2
1.41625e-06	0.377312	0.0337465	CAF-S1	ABI3BP
1.82659e-07	0.376872	0.0043524	CAF-S1	PTGIS
6.59224e-05	0.376088	1	CAF-S1	MDK
2.51137e-08	0.375946	0.000598409	CAF-S1	DCHS1
3.10543e-06	0.375823	0.0739962	CAF-S1	RUNX1
8.4924e-05	0.375439	1	CAF-S4	SLC25A25
8.27432e-06	0.375422	0.19716	CAF-S1	FKBP10
0.000175882	0.375195	1	CAF-S1	RPL39
3.57134e-05	0.374853	0.85098	CAF-S1	SNX9
0.00190968	0.373436	1	CAF-S1	HTRA1
6.38649e-07	0.373267	0.0152177	CAF-S1	HACD4
9.35122e-06	0.373035	0.222821	CAF-S1	GRN
0.000720282	0.372277	1	CAF-S4	ADGRA2
3.27421e-06	0.371417	0.078018	CAF-S1	NUCB2
0.000174975	0.371329	1	CAF-S4	HCFC1R1
0.000531177	0.371153	1	CAF-S1	PBXIP1
3.09515e-05	0.370813	0.737513	CAF-S4	CHD4
0.00935034	0.370218	1	Normal	ATP1B2
1.06618e-05	0.370135	0.25405	CAF-S1	C2
6.76246e-06	0.370016	0.161136	CAF-S1	LMAN1
0.000248041	0.370001	1	Normal	ADARB2
3.42243e-09	0.369987	8.15497e-05	CAF-S4	ARHGAP42
3.004e-08	0.36986	0.000715794	CAF-S1	COLEC12
5.88756e-06	0.369826	0.140289	CAF-S1	SSR4
2.48434e-10	0.36957	5.91969e-06	CAF-S4	HSPB7
9.9851e-06	0.367685	0.237925	CAF-S1	EFEMP2
0.00448689	0.367416	1	CAF-S1	LTBP3
7.00674e-06	0.367389	0.166957	CAF-S1	GOLM1
3.68163e-05	0.365847	0.87726	CAF-S4	ARHGAP17
1.29661e-05	0.365699	0.308957	CAF-S1	ALDH2
4.5141e-10	0.365647	1.07562e-05	Normal	AC005332.5
1.68864e-11	0.364639	4.02369e-07	Normal	ANXA3
1.26947e-06	0.363669	0.030249	CAF-S1	CMTM3
4.92371e-05	0.363478	1	Normal	MPP7
0.00148574	0.363197	1	CAF-S4	INF2
0.00129585	0.362681	1	Normal	MBOAT2
6.57431e-05	0.362072	1	CAF-S1	TGFBR3
5.41348e-14	0.362013	1.28992e-09	CAF-S4	NRIP2
1.24776e-05	0.361858	0.297317	CAF-S4	MYO1C
8.16596e-06	0.361852	0.194578	CAF-S4	IFITM2
3.69089e-07	0.361792	0.00879466	CAF-S4	MICAL1
1.61698e-07	0.361385	0.00385294	CAF-S4	PHLDA1
1.25167e-06	0.361172	0.0298248	CAF-S1	PPP1CC
0.00418668	0.361157	1	Normal	MARCH3
1.32923e-10	0.361127	3.16729e-06	CAF-S1	RPLP1
4.05508e-10	0.360629	9.66245e-06	CAF-S4	RBPMS2
2.38295e-10	0.360422	5.67809e-06	CAF-S1	RPS18
1.40244e-09	0.360334	3.34174e-05	CAF-S1	RPS9
0.000423915	0.359858	1	CAF-S4	MARCKS
2.45005e-06	0.359256	0.0583799	CAF-S4	PPP1R12B
5.15818e-07	0.359192	0.0122909	CAF-S1	TNFSF10
0.000322542	0.359137	1	CAF-S1	LOX
0.000211189	0.358526	1	Normal	ITM2B
3.3065e-20	0.357568	7.87873e-16	Normal	SFRP5
3.99863e-16	0.35641	9.52793e-12	Normal	NIM1K
1.79746e-05	0.355839	0.428298	CAF-S4	KLHDC8B
4.26522e-13	0.35523	1.01632e-08	Normal	TRABD2B
2.78253e-05	0.355027	0.663021	CAF-S1	RNASET2
2.17156e-05	0.355013	0.51744	CAF-S4	SCML1
0.00125337	0.354986	1	CAF-S4	CCT8
9.47457e-07	0.354903	0.022576	CAF-S1	TMEM123
3.84883e-09	0.354376	9.17099e-05	Normal	RXRG
1.45298e-05	0.354179	0.346217	CAF-S4	ARHGEF12
8.24922e-05	0.353804	1	CAF-S4	RALY
2.95006e-07	0.353405	0.00702941	CAF-S1	DNM1
0.000158292	0.353323	1	CAF-S4	CRMP1
1.05799e-06	0.352833	0.0252098	CAF-S4	HLA-B
0.00950902	0.352225	1	Normal	ANAPC4
0.00316316	0.351804	1	Normal	ROR1
0.000135353	0.35156	1	CAF-S1	C4orf48
7.17349e-05	0.351375	1	CAF-S4	RASD1
7.69264e-06	0.349384	0.1833	CAF-S1	UAP1
0.000130231	0.349137	1	CAF-S4	ZBTB38
2.69773e-07	0.348534	0.00642814	Normal	TMEM255A
1.32543e-08	0.348397	0.000315822	CAF-S1	PPIB
3.20116e-05	0.348323	0.762772	CAF-S1	VCAM1
0.00714061	0.348283	1	CAF-S4	EMD
4.07547e-06	0.348277	0.0971103	CAF-S4	SIK2
0.00892483	0.347511	1	Normal	LINC02381
7.02005e-06	0.346987	0.167274	CAF-S4	STAMBP
1.26153e-06	0.345778	0.0300599	CAF-S1	ADAMTSL3
8.63988e-06	0.345604	0.205871	CAF-S4	SMTN
0.000239481	0.345097	1	Normal	CWF19L2
0.000749813	0.344656	1	CAF-S4	IL34
6.8145e-05	0.344075	1	CAF-S4	CDC42BPA
2.03868e-05	0.343764	0.485776	Normal	MTRNR2L12
0.000541351	0.343751	1	CAF-S4	CABIN1
0.000110671	0.34321	1	Normal	RASGEF1B
7.71906e-05	0.34304	1	CAF-S1	RPN1
0.000939711	0.342765	1	CAF-S4	PPP1CA
4.15612e-05	0.34246	0.99032	CAF-S1	FBH1
0.000197955	0.342451	1	CAF-S4	NOL3
6.41996e-05	0.342052	1	CAF-S1	CAPZB
8.90617e-05	0.341701	1	CAF-S1	BST2
0.000685289	0.341676	1	Normal	TMEM161B-AS1
2.69385e-06	0.341555	0.064189	CAF-S1	SLC46A3
1.0261e-05	0.340806	0.244498	CAF-S1	ITPR2
0.000872089	0.340434	1	CAF-S4	TACC1
1.19946e-05	0.340181	0.285806	CAF-S1	SLC1A5
0.00502884	0.339553	1	CAF-S4	SELENBP1
0.00166294	0.339506	1	Normal	SELENOW
1.68323e-07	0.338782	0.0040108	CAF-S1	ROBO2
0.00128631	0.33872	1	CAF-S4	TNS2
1.13226e-05	0.338613	0.269795	CAF-S1	ATRAID
6.08517e-06	0.338346	0.144998	CAF-S1	IL6ST
0.000218966	0.338094	1	CAF-S1	SNAI2
1.12127e-06	0.338037	0.0267176	CAF-S1	PERP
1.48266e-08	0.338025	0.000353288	CAF-S4	C1orf54
2.74157e-06	0.338018	0.0653262	CAF-S1	F2RL2
5.09655e-08	0.337983	0.00121441	CAF-S1	ANKRD35
5.73897e-05	0.337644	1	CAF-S1	PTK7
2.51622e-14	0.337094	5.99565e-10	CAF-S4	CCR10
0.00405361	0.337013	1	CAF-S4	TMEM165
0.00247075	0.33691	1	CAF-S4	MYO10
0.000285258	0.336869	1	CAF-S4	RNF180
0.000274061	0.336149	1	Normal	FOXO1
9.13791e-05	0.335065	1	CAF-S4	PDE1A
0.00342361	0.334997	1	CAF-S4	ENAH
5.62214e-08	0.334986	0.00133964	Normal	HIST1H3A
1.69038e-05	0.334901	0.402783	CAF-S1	TSKU
8.69873e-05	0.334686	1	CAF-S1	SCARB2
0.000102695	0.334618	1	CAF-S1	OSTC
0.00286796	0.334544	1	CAF-S1	ABCA8
1.68396e-11	0.334502	4.01253e-07	CAF-S4	GPR20
1.51681e-08	0.333602	0.000361426	CAF-S1	EPSTI1
0.00606292	0.333182	1	CAF-S4	ATP1A1
5.06099e-06	0.3331	0.120593	CAF-S1	SPSB1
1.59157e-05	0.332915	0.37924	Normal	ADAM23
0.00165202	0.330455	1	CAF-S1	ST5
2.35929e-07	0.32994	0.00562172	CAF-S1	CXCL16
1.48858e-05	0.329448	0.354698	CAF-S1	P4HA2
0.000175638	0.329242	1	CAF-S4	DNAJB4
0.00125996	0.329066	1	CAF-S1	NAMPT
0.00503486	0.328821	1	Normal	TXNRD2
8.51307e-05	0.32858	1	CAF-S1	YIF1A
6.80364e-06	0.328579	0.162117	CAF-S1	KDELR3
0.000577634	0.327994	1	CAF-S1	SERPING1
6.57643e-09	0.327964	0.000156703	Normal	CCDC152
1.02086e-06	0.327067	0.024325	CAF-S1	GSTM5
0.00444821	0.327004	1	CAF-S4	SYDE1
3.9208e-05	0.325735	0.934247	CAF-S1	MPST
2.35189e-05	0.325691	0.560409	CAF-S1	SVEP1
6.64849e-05	0.325555	1	CAF-S1	MOXD1
7.52204e-09	0.323942	0.000179235	CAF-S1	RPS6
0.000446611	0.323688	1	CAF-S1	NEGR1
0.00668518	0.323546	1	Normal	THNSL2
1.83968e-06	0.322918	0.0438358	CAF-S1	ITIH5
0.000129596	0.322139	1	Normal	LRRK2
8.82165e-05	0.321251	1	CAF-S4	ABTB1
5.91608e-05	0.321163	1	CAF-S1	CREG1
0.000222975	0.320857	1	CAF-S1	GPC1
9.01264e-06	0.32069	0.214753	CAF-S4	MYL12A
4.597e-05	0.320341	1	CAF-S1	ANTXR2
0.00145719	0.318728	1	CAF-S4	ROCK2
2.91997e-05	0.317568	0.69577	Normal	USP44
1.97266e-05	0.317376	0.470046	CAF-S1	TMSB10
1.18615e-08	0.316777	0.000282635	CAF-S1	RPS23
1.1432e-05	0.31674	0.272403	CAF-S1	DSE
0.00575946	0.315715	1	CAF-S4	ANP32A
8.56786e-05	0.315551	1	CAF-S1	CPXM1
0.000700773	0.315371	1	CAF-S4	HLA-F
0.00657758	0.315304	1	CAF-S1	RGS2
8.05986e-05	0.314561	1	CAF-S1	EMP1
1.30504e-06	0.313246	0.0310966	CAF-S1	FRMD6
4.57014e-08	0.311173	0.00108897	CAF-S4	DMPK
5.03151e-05	0.310979	1	CAF-S1	TMX4
0.000131185	0.310847	1	CAF-S1	RPL37
3.71462e-05	0.310075	0.88512	CAF-S1	PLD3
2.67011e-05	0.309695	0.636233	CAF-S4	PFN1
0.00560705	0.309591	1	CAF-S4	SKAP2
0.000123903	0.308764	1	CAF-S1	SLC25A37
0.000181216	0.308571	1	CAF-S1	CD302
1.11528e-06	0.308333	0.0265749	CAF-S4	CDKL5
0.00205041	0.308303	1	Normal	APLP2
0.00956778	0.308108	1	CAF-S4	YPEL2
1.32265e-05	0.307823	0.31516	CAF-S4	GUCY1A1
0.00063785	0.307462	1	CAF-S4	PLS3
1.14085e-05	0.307392	0.271842	Normal	ANKRD29
0.00162684	0.3073	1	CAF-S4	MSRB3
0.000281348	0.306857	1	CAF-S1	RNF149
0.00170758	0.306596	1	CAF-S1	GABARAPL1
2.27328e-06	0.30593	0.0541677	CAF-S1	LEF1
0.00111599	0.305653	1	CAF-S4	ATP5MC2
3.0686e-07	0.305637	0.00731187	CAF-S1	RPL18A
8.27099e-05	0.305566	1	CAF-S1	CNIH1
1.07791e-05	0.305424	0.256845	CAF-S1	TGIF1
0.000154629	0.305059	1	CAF-S1	HEBP1
0.00054685	0.305033	1	CAF-S4	RSU1
2.33433e-07	0.304919	0.00556224	CAF-S1	RPLP2
3.12544e-05	0.304262	0.744729	CAF-S1	FLNB
3.58138e-05	0.304221	0.853371	CAF-S1	BOC
0.000471227	0.30414	1	CAF-S1	SOX6
9.41135e-05	0.303381	1	CAF-S1	IFI27L2
0.00179234	0.303371	1	CAF-S1	FOXF1
9.88011e-06	0.303027	0.235423	CAF-S4	HLA-C
7.92625e-07	0.302949	0.0188867	CAF-S1	FKBP11
6.80075e-06	0.302897	0.162048	CAF-S4	TACC2
9.19465e-07	0.302804	0.021909	CAF-S1	VAT1
0.000848875	0.30232	1	CAF-S1	PTGFRN
1.52805e-05	0.302075	0.364103	CAF-S1	CBLB
1.58355e-07	0.301529	0.00377329	CAF-S4	CALM2
1.98761e-08	0.301256	0.000473608	CAF-S1	RPS8
0.000405569	0.301239	1	CAF-S1	PGD
0.00860871	0.300436	1	CAF-S1	PXDN
0.000287074	0.300432	1	CAF-S1	DRAM1
0.00586295	0.300161	1	CAF-S4	KLF9
6.81388e-05	0.300116	1	CAF-S4	TSPAN5
0.00796717	0.299079	1	CAF-S4	HOXA10
0.000118809	0.299067	1	CAF-S1	SKIL
0.000271214	0.298808	1	CAF-S1	BASP1
8.61401e-05	0.298554	1	CAF-S1	MLXIP
0.00017932	0.298517	1	CAF-S4	MIF4GD
7.02415e-05	0.29761	1	CAF-S1	JUP
0.000196047	0.297146	1	CAF-S1	CRELD2
1.65071e-06	0.296395	0.0393332	CAF-S4	TRAK1
0.000952789	0.296277	1	CAF-S4	LBH
1.50541e-07	0.294906	0.00358709	CAF-S1	RPS19
5.32584e-06	0.294598	0.126904	CAF-S1	PYCR1
1.33202e-05	0.294222	0.317393	CAF-S1	SELENOS
0.00912723	0.293971	1	CAF-S4	SMAP1
6.5676e-05	0.293428	1	CAF-S1	DPP7
0.00326916	0.293244	1	CAF-S4	TOB1
1.52416e-06	0.293015	0.0363178	CAF-S1	SRPX2
0.00587206	0.292923	1	CAF-S4	KTN1
6.68266e-07	0.292513	0.0159234	CAF-S1	LXN
0.000650862	0.291979	1	CAF-S4	ATP6V1D
1.74606e-05	0.291914	0.41605	CAF-S1	RPL4
0.00116491	0.291878	1	CAF-S1	MSC
2.41951e-05	0.29183	0.57652	CAF-S1	FSCN1
0.00482637	0.291172	1	Normal	LRMDA
0.00114681	0.291164	1	CAF-S4	RAC1
6.72374e-05	0.290511	1	CAF-S1	ZNF106
0.00758876	0.290298	1	CAF-S4	LAMTOR5
0.00396305	0.290204	1	CAF-S1	DIAPH2
4.18329e-05	0.290178	0.996794	CAF-S1	NFE2L2
0.00238114	0.28961	1	CAF-S4	FAM129A
0.000445468	0.289522	1	CAF-S4	NDUFS2
0.00214477	0.289411	1	CAF-S1	KLF4
0.00011798	0.289063	1	CAF-S1	XBP1
0.000329967	0.289039	1	CAF-S4	UQCRC2
0.00107081	0.288921	1	CAF-S4	FAM122A
2.30476e-06	0.288879	0.0549179	CAF-S4	PAWR
4.96669e-07	0.287938	0.0118346	CAF-S1	APOL1
0.00105475	0.287418	1	CAF-S4	SYNPO
0.00808072	0.287076	1	Normal	MCCC1
0.000272193	0.286795	1	CAF-S4	CCDC107
1.01743e-05	0.286535	0.242432	CAF-S4	ARID5A
0.00904005	0.286491	1	Normal	REPS1
2.30359e-06	0.286456	0.05489	CAF-S1	ARL4C
1.85598e-05	0.286398	0.442244	CAF-S1	WISP1
0.0041546	0.286271	1	CAF-S1	FTH1
0.00567709	0.285473	1	CAF-S4	SCYL2
8.19852e-05	0.285281	1	CAF-S1	PTPRM
0.00215706	0.284935	1	CAF-S4	DEK
5.67317e-05	0.284593	1	CAF-S1	NFIC
4.07196e-05	0.284203	0.970266	CAF-S1	TRIM22
2.35929e-07	0.283667	0.00562172	CAF-S1	PODNL1
0.000590257	0.283564	1	CAF-S1	FAM118A
4.0965e-07	0.283187	0.00976113	CAF-S1	RPL10A
0.000204512	0.283055	1	CAF-S4	IQSEC1
0.000355144	0.282731	1	CAF-S1	MAF
4.38875e-06	0.282565	0.104575	CAF-S1	CLEC2B
0.00107765	0.282454	1	CAF-S1	RPL38
0.00771242	0.282427	1	CAF-S4	ATP6V0D1
8.86122e-07	0.282272	0.0211145	CAF-S1	RPS24
0.00247232	0.282229	1	Normal	POMT2
0.00336844	0.281961	1	Normal	MEGF9
2.08173e-05	0.28177	0.496035	CAF-S1	SH3BP4
0.0022512	0.280571	1	CAF-S1	ISG20
3.51758e-05	0.280534	0.83817	CAF-S4	P2RY14
0.000771325	0.279998	1	CAF-S1	CFB
2.37233e-06	0.279952	0.0565278	CAF-S1	RPS3
0.000703446	0.279574	1	CAF-S1	CYBRD1
0.00133558	0.279344	1	CAF-S1	TNFRSF12A
1.00681e-16	0.279201	2.39904e-12	CAF-S4	LINGO1
0.000310315	0.279008	1	CAF-S1	EIF3H
0.00411225	0.278706	1	CAF-S4	PELI1
0.00995593	0.278701	1	CAF-S4	KLC1
0.00375482	0.278523	1	CAF-S1	SQSTM1
0.00857097	0.27851	1	CAF-S4	AXL
0.00477143	0.278047	1	CAF-S4	SMC6
0.00316371	0.27789	1	CAF-S4	UQCRC1
0.00722697	0.277801	1	CAF-S4	KAT5
0.00229548	0.27741	1	Normal	ZNF430
0.00250938	0.277206	1	CAF-S1	ACP5
0.000549172	0.276673	1	CAF-S1	RORA
0.000294989	0.276296	1	CAF-S1	PHPT1
0.00541251	0.276178	1	CAF-S1	NFKBIA
0.00254072	0.275914	1	CAF-S4	SSRP1
0.000663436	0.275822	1	CAF-S1	LAMA4
0.000416725	0.27576	1	CAF-S1	DDOST
0.000143262	0.275119	1	CAF-S4	IFIT3
1.77869e-05	0.274995	0.423827	CAF-S1	LGALS3
0.000314115	0.274966	1	CAF-S4	GRAMD2B
0.00696475	0.274693	1	CAF-S4	DNAJB6
0.00449476	0.274527	1	CAF-S1	OST4
0.00249388	0.27437	1	CAF-S4	MYO1D
0.000705537	0.274268	1	Normal	RGS9
7.20527e-05	0.27417	1	CAF-S4	MALAT1
0.00433031	0.274132	1	CAF-S4	CCNT2
0.000284004	0.273837	1	CAF-S1	SH3BP5
0.00841663	0.273794	1	Normal	ZNF181
8.41815e-05	0.273684	1	CAF-S4	SLC25A6
0.000339918	0.273303	1	CAF-S4	MKL1
2.09906e-06	0.272924	0.0500163	CAF-S1	RPS5
0.00786351	0.272855	1	Normal	INO80C
0.000185149	0.272682	1	CAF-S4	CDS2
5.01228e-09	0.271818	0.000119433	CAF-S1	RPL19
0.000185142	0.271773	1	CAF-S1	CNPY3
1.73669e-08	0.270466	0.000413819	CAF-S4	GAMT
0.00117515	0.269424	1	CAF-S1	PDIA6
0.000818672	0.269119	1	CAF-S1	ACSL4
0.0026834	0.268884	1	CAF-S1	FIP1L1
0.00708812	0.268729	1	CAF-S1	TAPBP
0.000105838	0.268726	1	CAF-S1	RPL7
0.00102897	0.268712	1	CAF-S1	UFM1
0.00113564	0.268542	1	Normal	BCHE
0.0022951	0.268208	1	CAF-S4	YWHAB
0.000752462	0.268083	1	CAF-S1	C6orf48
0.000193067	0.267501	1	CAF-S1	ZMAT3
1.02161e-07	0.267343	0.00243429	CAF-S1	TPT1
0.00232864	0.266921	1	CAF-S4	RCOR1
3.53008e-05	0.266616	0.841148	CAF-S1	ANKH
0.000450282	0.26611	1	CAF-S1	WWTR1
0.000658404	0.26572	1	CAF-S1	RPS15A
0.000791508	0.265452	1	CAF-S1	C19orf24
0.00013704	0.265292	1	CAF-S1	SLC38A10
0.000352267	0.264946	1	CAF-S1	SELENOM
0.000284542	0.264863	1	CAF-S1	OS9
1.53144e-07	0.264564	0.00364912	CAF-S1	RPS4X
0.0098121	0.264163	1	CAF-S4	HIF1A
6.61833e-05	0.263781	1	CAF-S1	RPL23A
8.9585e-05	0.26358	1	CAF-S1	UBXN4
0.000563117	0.263431	1	CAF-S1	TMEM147
0.00695422	0.263237	1	CAF-S4	RHOQ
3.82825e-16	0.262649	9.12196e-12	Normal	TNK1
0.00025788	0.262626	1	CAF-S1	ITGAE
0.00793432	0.262525	1	CAF-S4	OSBPL1A
2.69611e-19	0.262255	6.4243e-15	CAF-S1	MGP
0.00160491	0.262218	1	CAF-S1	CTNND1
0.0054138	0.262164	1	CAF-S4	SMIM12
0.00214592	0.262002	1	Normal	PDE8A
3.04052e-06	0.26157	0.0724495	CAF-S1	AGTRAP
0.00140859	0.261542	1	CAF-S4	BCL2L1
1.38228e-08	0.261436	0.000329369	CAF-S4	KCNMB1
0.00825295	0.26112	1	CAF-S1	SH3BGRL3
4.18703e-05	0.260795	0.997685	CAF-S1	DUSP1
0.00115653	0.260552	1	CAF-S4	NOTCH1
0.00338322	0.260222	1	CAF-S4	COX7A1
0.00166395	0.260214	1	CAF-S1	OAF
6.10863e-05	0.259871	1	CAF-S1	TNFAIP2
2.5537e-05	0.25986	0.608495	CAF-S1	BDH2
0.000168608	0.259663	1	CAF-S1	AP002884.1
0.00115926	0.259166	1	CAF-S4	FABP5
0.00219228	0.258866	1	CAF-S4	ZMIZ1
3.88756e-05	0.258689	0.926327	CAF-S1	FIBIN
0.00798401	0.25791	1	CAF-S4	UBE2G1
9.1894e-10	0.257854	2.18965e-05	CAF-S1	S100A10
0.000364141	0.257775	1	CAF-S1	TMEM200A
7.72935e-05	0.257615	1	CAF-S1	GCLM
0.000588446	0.257505	1	CAF-S4	HDAC1
0.00204119	0.257472	1	CAF-S1	AHCY
0.00325337	0.257065	1	CAF-S1	UNC5C
0.000491895	0.256871	1	CAF-S1	PDIA5
0.00169061	0.255908	1	Normal	NRBP2
0.00331419	0.255861	1	CAF-S1	RPS21
0.00536349	0.255772	1	CAF-S1	SCPEP1
0.00162102	0.255699	1	CAF-S4	AGO2
2.07812e-06	0.255237	0.0495176	CAF-S1	SRPRB
0.00247284	0.255082	1	CAF-S1	SERPINE1
0.004214	0.254908	1	CAF-S4	LPP
0.00124845	0.254864	1	CAF-S1	B3GNT9
0.00123726	0.253964	1	CAF-S1	HSPA5
4.7727e-05	0.253334	1	CAF-S1	ACP1
0.000125304	0.253305	1	CAF-S1	RPL29
3.92871e-05	0.252907	0.936132	CAF-S1	S100A6
0.00611111	0.252575	1	CAF-S1	VEZT
7.48987e-05	0.252294	1	CAF-S1	DUSP5
0.000261209	0.251528	1	CAF-S4	CFL1
0.000343748	0.250552	1	CAF-S1	EBPL
0.000104524	0.24939	1	CAF-S1	PAPSS2
0.00592947	0.248745	1	CAF-S1	IRS1
0.000340098	0.248456	1	CAF-S4	TEAD2
0.00106807	0.248402	1	CAF-S1	MTPN
3.09852e-05	0.247989	0.738315	CAF-S1	RPL6
0.00945261	0.24772	1	CAF-S1	SLC39A7
0.000543245	0.247484	1	CAF-S1	LIMCH1
6.0253e-06	0.247475	0.143571	CAF-S1	RPS14
0.0038003	0.24723	1	CAF-S1	P4HB
0.00145747	0.247092	1	CAF-S4	ABI2
0.00110106	0.246987	1	CAF-S1	HNRNPA1
0.00806895	0.246431	1	CAF-S1	FOXN3
0.00430055	0.246128	1	CAF-S4	SERPINB6
5.30634e-06	0.246028	0.126439	CAF-S1	P3H3
0.0055142	0.245909	1	CAF-S1	TGFBR1
0.00195448	0.245895	1	CAF-S1	PTS
0.00114971	0.245676	1	CAF-S1	ERLEC1
0.000256308	0.245619	1	Normal	ZSCAN30
0.00167673	0.245473	1	CAF-S1	EIF3E
0.000296134	0.244906	1	CAF-S4	UBE2E2
0.00781031	0.244522	1	CAF-S4	NIN
0.00195069	0.244513	1	CAF-S1	TTC3
0.00219125	0.24416	1	CAF-S1	RPL35A
0.000581447	0.243924	1	CAF-S1	RPSA
0.000129436	0.243819	1	CAF-S1	P3H1
3.45656e-05	0.243618	0.82363	CAF-S1	RPS3A
0.00257587	0.243339	1	Normal	ZNF836
0.00608568	0.243059	1	Normal	PRKD1
0.000924953	0.242833	1	CAF-S1	CTNNB1
3.28052e-05	0.242362	0.781682	CAF-S1	GPX8
0.00363161	0.242263	1	CAF-S1	PDLIM1
0.00325514	0.242177	1	CAF-S1	AKR1A1
0.00130165	0.242087	1	CAF-S1	TUBB6
0.00816192	0.242029	1	CAF-S1	CPQ
5.82323e-07	0.24201	0.0138756	CAF-S4	MT-CO1
0.00558237	0.241761	1	CAF-S1	TNFAIP3
0.000543006	0.241669	1	CAF-S1	GLMP
0.00421364	0.241607	1	CAF-S4	GMFG
4.35175e-06	0.241586	0.103693	CAF-S1	RPS16
7.0385e-08	0.241206	0.00167713	CAF-S4	CSRNP3
0.00303647	0.241051	1	CAF-S4	SKP1
8.65358e-09	0.240949	0.000206197	CAF-S4	AGPAT5
3.22535e-06	0.240897	0.0768537	CAF-S1	RPL5
0.00137233	0.240611	1	CAF-S1	ARF4
0.00387712	0.239418	1	CAF-S1	MAPK10
1.76481e-05	0.238159	0.420518	CAF-S1	PGM1
0.00108533	0.238102	1	CAF-S1	DNASE2
0.00601742	0.237653	1	CAF-S4	NDUFS7
0.00395073	0.23749	1	CAF-S1	VGLL4
0.00169522	0.236726	1	CAF-S1	PLIN2
0.000188045	0.236718	1	CAF-S1	C1RL
0.000626491	0.236629	1	CAF-S4	HSDL2
0.00554406	0.236547	1	CAF-S1	PRICKLE2
7.3857e-05	0.236402	1	CAF-S1	RPL32
0.00223923	0.236351	1	CAF-S1	RPL30
0.000338663	0.236164	1	CAF-S1	ERGIC3
2.66112e-05	0.236025	0.634092	CAF-S4	TMEM38B
9.3078e-06	0.235758	0.221786	CAF-S1	SERPINB1
1.62274e-10	0.235316	3.86666e-06	CAF-S4	LGI4
0.00181632	0.234471	1	CAF-S4	ENTPD1
0.000986337	0.234413	1	CAF-S1	SEC11A
0.0069829	0.234189	1	Normal	IFIT2
0.00140801	0.234132	1	CAF-S1	MAD2L2
0.00483614	0.233806	1	CAF-S4	ID1
0.00765852	0.23329	1	CAF-S1	PTN
0.000384759	0.233193	1	CAF-S4	LAMA5
0.000983825	0.233057	1	CAF-S4	CYFIP1
0.00591321	0.233006	1	CAF-S4	RBPMS
9.5439e-08	0.232042	0.00227412	CAF-S1	RPS27A
0.000935908	0.232001	1	CAF-S4	HNRNPA2B1
6.63246e-05	0.231792	1	CAF-S1	RPS13
0.000304801	0.231784	1	CAF-S4	NAB1
8.87908e-08	0.231759	0.00211571	CAF-S4	VIM
0.000267445	0.231455	1	CAF-S1	RPL41
0.000329912	0.230949	1	CAF-S1	KDELR2
0.000467134	0.230588	1	CAF-S4	BRAT1
0.000916717	0.230252	1	CAF-S1	TMEM70
0.00474143	0.230072	1	CAF-S4	EIF4EBP2
1.79604e-05	0.229478	0.42796	CAF-S1	RPL11
8.77922e-05	0.229384	1	CAF-S1	CASP1
0.00206872	0.229296	1	CAF-S1	INSIG1
0.000148207	0.22928	1	CAF-S1	SLC16A3
0.00133821	0.228256	1	CAF-S1	PIM3
1.28801e-05	0.227455	0.306906	CAF-S1	PPP3CA
0.00828355	0.227165	1	CAF-S4	CRTC3
0.000307902	0.227002	1	CAF-S4	FRMD4A
0.0060847	0.226026	1	CAF-S1	PTTG1IP
1.3476e-05	0.225651	0.321107	CAF-S1	RPL10
0.00666013	0.225639	1	CAF-S1	AP2S1
0.00227376	0.225553	1	CAF-S1	SGCE
2.10966e-05	0.225287	0.502689	CAF-S4	CAMK2G
0.000660449	0.225283	1	CAF-S1	KIAA1755
1.50194e-05	0.225066	0.357882	CAF-S4	SOCS2
0.00118087	0.224611	1	CAF-S1	NINJ1
0.000847672	0.224574	1	CAF-S1	BACE1
0.000867773	0.223829	1	CAF-S4	VPS16
0.00621249	0.223694	1	CAF-S4	YWHAZ
0.00229377	0.223236	1	CAF-S1	RPL35
0.00077889	0.223125	1	CAF-S1	NUCB1
0.00140463	0.222841	1	CAF-S4	NT5DC1
0.000177139	0.222523	1	CAF-S1	CARHSP1
0.0076597	0.222435	1	CAF-S1	MAP1LC3B
7.93232e-09	0.222414	0.000189011	Normal	CA13
0.00401521	0.222058	1	CAF-S1	ATM
0.00527773	0.221936	1	CAF-S4	TIMM17B
0.00325419	0.220583	1	CAF-S4	HDAC5
0.00030945	0.220312	1	Normal	FTH1
0.000535395	0.219777	1	CAF-S4	TAGLN2
0.00368743	0.219578	1	CAF-S1	RPL31
0.00706001	0.218999	1	CAF-S4	AP2M1
0.00136716	0.218835	1	CAF-S4	UBALD1
0.00280474	0.218778	1	CAF-S4	DTX3
0.000126604	0.218422	1	CAF-S1	RPL18
0.00103408	0.217722	1	CAF-S1	NFIX
0.00574156	0.21762	1	CAF-S1	KLF10
8.93569e-05	0.217537	1	CAF-S1	NEK6
0.000747145	0.217495	1	CAF-S1	CSTB
0.00916334	0.217201	1	CAF-S4	ZDHHC1
0.00186061	0.217181	1	CAF-S1	RPL22
0.00319038	0.217165	1	CAF-S1	MTDH
0.00245598	0.217049	1	CAF-S4	SLC25A3
0.000332213	0.216925	1	CAF-S1	GTF2I
0.00310973	0.216679	1	CAF-S1	SNHG8
0.00565645	0.216658	1	CAF-S4	ATPAF1
0.00499291	0.21648	1	CAF-S4	PDE5A
0.000818889	0.215229	1	CAF-S1	HPCAL1
0.00349568	0.215222	1	CAF-S1	RPL21
0.00185269	0.214927	1	CAF-S1	TMEM9B
0.00085824	0.21454	1	CAF-S1	SSR3
0.000552854	0.214303	1	CAF-S1	RIN2
1.67032e-06	0.213948	0.0398005	CAF-S4	REM1
0.00220284	0.213535	1	CAF-S4	TRPT1
0.00419852	0.213487	1	CAF-S1	TCEA3
0.000777071	0.213056	1	CAF-S1	CPD
0.000169122	0.213047	1	CAF-S4	MIR497HG
0.00708879	0.212622	1	CAF-S4	SLC40A1
0.00188547	0.212415	1	CAF-S1	CNPY4
0.000356143	0.212409	1	CAF-S1	NUPR1
0.000406742	0.2124	1	CAF-S1	AC100810.1
0.000262481	0.212006	1	CAF-S4	RNF5
0.00222382	0.211417	1	CAF-S4	CALM1
0.00675833	0.211141	1	CAF-S4	ANO6
0.00134332	0.211126	1	CAF-S1	TTC28
0.00821209	0.211107	1	CAF-S4	SEPT6
0.00340163	0.210871	1	CAF-S1	FKBP9
0.00719543	0.210829	1	CAF-S1	MAN2A1
0.000212789	0.210334	1	CAF-S1	TMED3
0.00306118	0.210176	1	CAF-S1	FNBP1
0.00794434	0.210098	1	CAF-S4	TRAF5
0.00179633	0.209968	1	CAF-S4	PPIA
0.00226202	0.20995	1	CAF-S4	HMG20B
0.00115461	0.209343	1	CAF-S4	MTUS1
0.000130634	0.20934	1	CAF-S1	PLEKHA5
0.00873055	0.20919	1	CAF-S1	RFK
0.00657907	0.208586	1	CAF-S1	RAB24
0.00188003	0.208582	1	CAF-S1	UBA52
0.000531127	0.208328	1	CAF-S1	EEF1B2
0.00143918	0.208094	1	CAF-S1	LAGE3
0.00298001	0.207898	1	CAF-S4	RASSF1
0.00486345	0.207643	1	CAF-S1	VMP1
0.00102804	0.207608	1	CAF-S1	FAF2
0.000407612	0.20743	1	CAF-S1	PYCARD
0.003925	0.207308	1	CAF-S4	HLA-A
0.0025251	0.206641	1	CAF-S1	SSR2
0.00276578	0.206361	1	CAF-S1	SPATS2L
0.00604412	0.206229	1	CAF-S1	RPL26
0.00510397	0.205821	1	CAF-S4	SIPA1
0.00347072	0.205644	1	CAF-S1	ADGRL3
0.00447943	0.20499	1	Normal	CBR4
0.00381024	0.204103	1	CAF-S1	PDIA4
0.00117022	0.203464	1	CAF-S1	PHF14
0.00716124	0.20245	1	CAF-S4	TSPAN12
0.00112347	0.201607	1	CAF-S1	NRIP1
0.00247253	0.201533	1	CAF-S1	ISOC2
0.00248527	0.201053	1	CAF-S4	FBXO3
0.00957942	0.201031	1	CAF-S1	PROS1
0.000993111	0.200788	1	CAF-S1	ARSA
0.000637484	0.200078	1	CAF-S1	SEC24D
