# Supplementary material for: Refining colorectal cancer classification and clinical stratification through a single-cell atlas
Source: Genome Biol. 2022 May 11;23:113. doi: 10.1186/s13059-022-02677-z (PMC9092724; doi:10.1186/s13059-022-02677-z)
Supplement: Supplementary file 8 — Additional file 8: Table S7. The P-values for pairwise t-tests comparisons (with Benjamani-Hochberg correction) of cell abundance across CMS. [file 13059_2022_2677_MOESM8_ESM.xlsx]

## Sheet: Table S7
Table S7: Myeloid Cell Gene Marker Data
p_val	avg_logFC	p_val_adj	cluster	gene
7.53192e-18	2.68992	1.79471e-13	8	SERPINB2
2.77864e-16	2.6579	6.62094e-12	8	MMP1
3.37672e-29	2.62474	8.04605e-25	8	CXCL8
5.06772e-31	2.60495	1.20754e-26	8	CXCL5
6.03326e-20	2.54722	1.43761e-15	8	CXCL3
1.12413e-20	2.32584	2.67857e-16	8	CCL3
2.95807e-40	2.26574	7.04848e-36	8	INHBA
8.78582e-11	2.25197	2.09349e-06	8	CXCL1
1.05317e-21	2.23029	2.5095e-17	8	CCL20
8.47974e-12	2.17551	2.02055e-07	8	CCL4L2
8.47201e-21	2.14295	2.01871e-16	8	PTGS2
6.62874e-29	2.12925	1.5795e-24	6	GZMB
1.0145e-11	2.12515	2.41735e-07	8	CCL4
7.31469e-14	2.10243	1.74294e-09	8	CCL3L1
2.44528e-45	2.10049	5.82661e-41	8	HILPDA
2.6362e-24	2.0753	6.28153e-20	8	TNFAIP6
1.35044e-07	1.99848	0.00321783	5	IGHA1
1.25816e-12	1.94702	2.99794e-08	8	IL6
1.70557e-23	1.9043	4.06404e-19	8	C15orf48
1.43409e-20	1.88658	3.41715e-16	8	IL1RN
2.64227e-12	1.87552	6.29601e-08	8	MMP10
7.4719e-08	1.86475	0.00178041	8	HSPA6
2.6467e-48	1.82512	6.30656e-44	1	APOE
2.6168e-08	1.78507	0.000623531	4	S100A8
2.13476e-24	1.77678	5.0867e-20	8	CSF3
4.21055e-11	1.74929	1.00329e-06	8	CXCL2
3.28114e-19	1.74709	7.81829e-15	7	HSPA6
1.71715e-25	1.74355	4.09163e-21	8	SOD2
1.41057e-05	1.70657	0.33611	8	MT2A
5.90285e-32	1.70462	1.40653e-27	7	DNAJA4
9.35926e-21	1.68599	2.23012e-16	9	SMIM25
6.71943e-13	1.67995	1.60111e-08	8	MIR155HG
5.34847e-16	1.67438	1.27443e-11	3	APOC1
6.39295e-18	1.66774	1.52331e-13	9	IFITM2
1.68065e-29	1.65711	4.00465e-25	1	RNASE1
4.9662e-05	1.6564	1	8	MMP19
3.27772e-19	1.62872	7.81015e-15	9	NR4A1
2.10429e-23	1.62056	5.01411e-19	6	LTB
7.13185e-08	1.61155	0.00169938	6	CCL17
7.98232e-13	1.58217	1.90203e-08	9	IFITM3
2.99784e-17	1.5769	7.14326e-13	8	CD44
1.3183e-10	1.57493	3.14125e-06	8	SLC39A8
3.23389e-47	1.56964	7.70572e-43	2	NLRP3
6.1525e-48	1.54129	1.46602e-43	2	PLAUR
1.44443e-25	1.53374	3.4418e-21	2	PPIF
8.66404e-38	1.53006	2.06447e-33	2	CD300E
4.75372e-11	1.52622	1.13272e-06	8	SLC2A3
3.72575e-05	1.52458	0.887771	3	CCL18
7.36278e-34	1.5167	1.7544e-29	7	HSPA1B
9.67357e-06	1.51523	0.230502	8	PLIN2
5.78432e-16	1.50721	1.37829e-11	7	ZFAND2A
4.75425e-26	1.49828	1.13284e-21	7	BAG3
6.87736e-16	1.49719	1.63874e-11	8	SLC25A37
1.14035e-16	1.48953	2.71722e-12	2	THBS1
1.88707e-13	1.48246	4.49651e-09	9	LST1
7.16861e-08	1.45641	0.00170814	8	TNF
1.22229e-12	1.44874	2.91247e-08	8	IL1B
1.2989e-25	1.44177	3.09502e-21	7	HSP90AA1
4.94237e-27	1.44146	1.17767e-22	9	HES4
1.00082e-11	1.4404	2.38474e-07	8	TRAF1
1.84823e-13	1.43017	4.40396e-09	8	PDE4DIP
2.68624e-16	1.42952	6.40077e-12	8	IL1A
1.15738e-06	1.42687	0.0275781	8	DNAJB1
1.21851e-11	1.41459	2.90346e-07	8	ERO1A
3.49938e-05	1.40753	0.833831	9	VMO1
2.08071e-12	1.407	4.95791e-08	8	G0S2
2.66167e-41	1.39781	6.34222e-37	6	CD1C
3.07023e-16	1.38543	7.31575e-12	9	FCGR3A
3.83917e-06	1.38492	0.0914798	8	HSPH1
2.69941e-26	1.38154	6.43215e-22	7	LYZ
6.75813e-38	1.37221	1.61033e-33	2	EREG
2.47536e-36	1.37195	5.89828e-32	2	BCL2A1
5.17371e-42	1.35539	1.23279e-37	2	IL1B
1.87257e-20	1.35433	4.46196e-16	9	PECAM1
6.26528e-40	1.34673	1.49289e-35	2	KDM6B
1.70357e-32	1.33987	4.05928e-28	2	G0S2
2.90106e-24	1.33494	6.91264e-20	7	FCN1
2.0678e-10	1.31725	4.92716e-06	8	CSTB
3.13994e-16	1.31428	7.48185e-12	7	RHOB
5.20862e-05	1.311	1	8	WTAP
1.11624e-33	1.31007	2.65977e-29	5	C1QB
5.9552e-33	1.30694	1.419e-28	3	FTL
3.27014e-27	1.30426	7.7921e-23	7	HSPA1A
2.44613e-14	1.30361	5.82864e-10	9	CD52
2.49351e-12	1.28605	5.94153e-08	8	BNIP3
2.59372e-22	1.28387	6.18032e-18	7	HSPH1
7.59932e-23	1.28106	1.81077e-18	6	CD207
4.13393e-24	1.27677	9.85033e-20	7	DNAJB1
1.14093e-17	1.26005	2.71861e-13	8	FTH1
6.23001e-12	1.25286	1.48449e-07	8	ADM
3.07884e-13	1.25028	7.33626e-09	3	SELENOP
5.37572e-34	1.24935	1.28093e-29	5	C1QC
1.117e-36	1.23976	2.66158e-32	2	NAMPT
6.46593e-08	1.23858	0.0015407	3	MMP12
6.00839e-35	1.23712	1.43168e-30	2	VCAN
0.000403598	1.23415	1	8	DNAJC3
3.32401e-28	1.22759	7.92045e-24	1	SELENOP
9.799e-15	1.21184	2.3349e-10	8	IL23A
1.24406e-36	1.20859	2.96434e-32	6	FCER1A
1.48897e-17	1.2045	3.54793e-13	7	JUN
2.0907e-12	1.19933	4.98172e-08	4	FOLR3
2.43216e-23	1.19721	5.79535e-19	8	TNIP3
3.59416e-10	1.17182	8.56417e-06	8	AQP9
5.83978e-30	1.16997	1.3915e-25	5	C1QA
3.38798e-14	1.16695	8.07288e-10	7	HSPD1
3.00687e-07	1.16468	0.00716476	8	BNIP3L
5.87779e-18	1.16168	1.40056e-13	7	S100A9
3.43784e-06	1.15329	0.0819168	8	HSPA1A
1.28476e-09	1.15225	3.06133e-05	8	BCL2A1
8.627e-15	1.1521	2.05564e-10	9	CD55
5.18446e-27	1.14295	1.23535e-22	2	TREM1
2.12367e-14	1.1325	5.06029e-10	8	PLAUR
7.66003e-09	1.12925	0.000182523	8	NDRG1
1.37266e-40	1.1265	3.27077e-36	2	S100A8
4.44614e-05	1.12537	1	8	BAG3
4.05873e-16	1.12259	9.67113e-12	2	THBD
7.00022e-48	1.12108	1.66801e-43	9	LYPD2
5.53788e-13	1.11945	1.31957e-08	7	IER5
9.34751e-12	1.11865	2.22732e-07	7	HSPB1
0.000179039	1.11711	1	8	HSP90AA1
3.9781e-30	1.1138	9.47901e-26	2	HBEGF
1.00935e-31	1.11291	2.40507e-27	2	PNRC1
0.00239815	1.11242	1	8	IVNS1ABP
1.38531e-49	1.10455	3.30091e-45	9	PTGES
4.92965e-30	1.10389	1.17464e-25	2	VEGFA
6.58411e-10	1.10319	1.56886e-05	6	CCR7
4.37055e-19	1.10188	1.04141e-14	1	STAB1
9.63277e-07	1.10041	0.022953	4	S100A12
0.00137272	1.10035	1	8	ABL2
9.20882e-06	1.10029	0.219428	8	BASP1
2.6546e-26	1.09861	6.32539e-22	2	PFKFB3
1.6588e-11	1.09649	3.95258e-07	9	FAM110A
6.7584e-31	1.09438	1.61039e-26	1	MSR1
7.37703e-05	1.0942	1	8	ANGPTL4
4.35802e-23	1.09392	1.03843e-18	2	APOBEC3A
9.94594e-37	1.09369	2.36992e-32	6	PLD4
5.59351e-05	1.09166	1	8	BCAT1
3.80036e-08	1.09097	0.000905549	8	CTSL
1.59877e-21	1.08868	3.80955e-17	1	MRC1
2.22321e-51	1.0882	5.29746e-47	6	NAPSA
1.92382e-07	1.08746	0.00458408	8	LDHA
3.97946e-19	1.0856	9.48225e-15	1	APOC1
1.87372e-11	1.08554	4.4647e-07	8	NFKBIA
2.59918e-12	1.08213	6.19333e-08	6	JCHAIN
4.72877e-16	1.08092	1.12677e-11	7	KLF2
1.81529e-39	1.07945	4.32547e-35	1	DAB2
4.04395e-32	1.07799	9.63591e-28	2	TIMP1
5.23115e-30	1.07718	1.24648e-25	1	LGMN
1.17527e-06	1.07512	0.0280045	3	ATOX1
7.59859e-06	1.0723	0.181059	8	PHLDA2
2.00533e-31	1.07112	4.77829e-27	8	ITGB8
3.94525e-30	1.06609	9.40073e-26	2	BCL3
3.5607e-64	1.06487	8.48444e-60	6	PPP1R14A
9.15708e-35	1.06278	2.18195e-30	1	C1QC
1.99876e-05	1.06253	0.476264	3	SLC40A1
3.45385e-06	1.05787	0.0822984	8	SPP1
4.72531e-05	1.0561	1	8	CDC42EP3
2.16452e-14	1.0556	5.15761e-10	8	SLCO4A1
3.70942e-23	1.05428	8.83881e-19	2	CXCL2
9.03893e-24	1.05315	2.1538e-19	2	MIR3945HG
2.68493e-11	1.05286	6.39764e-07	8	TIMP1
7.00475e-08	1.05101	0.00166909	9	KLF2
1.57139e-08	1.05003	0.000374431	8	ATP13A3
2.41411e-11	1.04874	5.75234e-07	1	FN1
1.69129e-21	1.04669	4.03001e-17	1	CD163
0.00853364	1.0456	1	8	IL10
4.40046e-24	1.04044	1.04854e-19	2	SOCS3
2.55412e-09	1.03716	6.08597e-05	8	IER3
8.8936e-27	1.03643	2.11917e-22	2	PIM3
2.49963e-14	1.0348	5.95611e-10	6	CD69
1.0939e-11	1.03473	2.60655e-07	7	UBB
3.4227e-16	1.02737	8.1556e-12	7	S100A12
3.14522e-24	1.02299	7.49444e-20	1	CTSC
3.06117e-13	1.02155	7.29416e-09	9	COTL1
4.00818e-15	1.02126	9.55069e-11	9	LILRA5
3.82988e-17	1.01212	9.12583e-13	2	PLEK
3.81994e-14	1.01126	9.10215e-10	3	APOE
8.15793e-10	1.01032	1.94387e-05	8	SLAMF1
7.55415e-09	1.0101	0.00018	8	TNFAIP3
4.51679e-12	1.00889	1.07626e-07	9	CYTIP
2.3711e-22	1.00505	5.64986e-18	2	GK
8.02454e-34	1.00311	1.91209e-29	1	C1QB
9.02593e-23	1.00247	2.1507e-18	2	S100A9
3.26358e-33	0.996088	7.77645e-29	1	C1QA
4.95527e-12	0.995948	1.18074e-07	5	CCL24
1.55206e-11	0.995134	3.69824e-07	1	CCL18
0.000163405	0.994219	1	8	GK
2.51072e-07	0.992724	0.00598254	4	S100A9
2.26289e-15	0.992685	5.39201e-11	8	AK4
8.36987e-13	0.992454	1.99437e-08	9	STXBP2
4.09098e-09	0.989555	9.74799e-05	8	BTG1
5.84817e-26	0.98514	1.3935e-21	2	DUSP2
1.90119e-22	0.983253	4.53015e-18	2	SLC2A3
1.02477e-24	0.982029	2.44183e-20	1	PLTP
2.06916e-15	0.979221	4.9304e-11	6	GPR183
8.75977e-24	0.979044	2.08728e-19	2	OLR1
0.000128793	0.978937	1	8	TXN
8.34184e-22	0.976753	1.98769e-17	6	HLA-DQB1
2.14169e-19	0.976237	5.10321e-15	2	ACSL1
5.25658e-05	0.976225	1	8	NINJ1
1.49725e-20	0.975067	3.56764e-16	1	PLAU
0.00383001	0.974228	1	8	PTX3
2.33631e-06	0.973746	0.0556697	8	PNRC1
7.87427e-29	0.970939	1.87628e-24	2	EHD1
1.17065e-08	0.970809	0.000278942	8	IRAK2
8.01325e-11	0.96942	1.9094e-06	8	HIF1A-AS2
0.0059629	0.968764	1	8	PIK3AP1
7.16319e-11	0.966352	1.70685e-06	9	CFD
0.000439869	0.966273	1	8	SNX9
1.11193e-22	0.965244	2.64951e-18	5	ALOX5AP
7.87416e-07	0.964742	0.0187626	8	DRAM1
0.000270434	0.962573	1	8	SLC5A3
2.5576e-14	0.961884	6.09425e-10	8	VIM
3.33459e-25	0.958872	7.94567e-21	2	AREG
6.08864e-16	0.957101	1.4508e-11	2	OSM
1.3964e-17	0.956713	3.32733e-13	5	MMP12
2.91515e-13	0.95601	6.94621e-09	1	FOLR2
2.05322e-06	0.955912	0.0489242	1	CCL2
5.27973e-11	0.954686	1.25805e-06	8	NAMPT
1.26521e-07	0.952024	0.00301473	9	STX11
5.04145e-18	0.951098	1.20128e-13	1	SLC40A1
0.00149723	0.951075	1	8	FLNA
4.38857e-05	0.947613	1	9	HMOX1
8.93459e-12	0.947607	2.12893e-07	7	RGS2
9.21346e-06	0.94581	0.219538	3	GPNMB
1.87513e-29	0.942308	4.46805e-25	1	TREM2
0.00122917	0.941555	1	8	HSPA1B
3.32719e-10	0.941157	7.92803e-06	9	ADGRE5
1.19171e-21	0.938775	2.8396e-17	5	TUBB
5.33054e-18	0.938497	1.27016e-13	2	C5AR1
1.4299e-12	0.933056	3.40716e-08	9	CDC42EP2
8.5363e-43	0.931031	2.03403e-38	6	CD1E
5.59496e-16	0.930065	1.33317e-11	1	RGS1
3.02361e-14	0.928897	7.20465e-10	2	IL1RN
0.000159945	0.928847	1	7	NARF
3.92856e-13	0.928115	9.36096e-09	4	FCN1
6.35023e-09	0.9258	0.000151313	1	SPP1
2.44933e-08	0.922395	0.000583627	9	MS4A7
2.9504e-10	0.92213	7.03021e-06	8	MALAT1
2.59716e-24	0.920784	6.18852e-20	6	CST7
2.30858e-11	0.916704	5.50088e-07	6	SOX4
1.48839e-30	0.916686	3.54654e-26	2	SOD2
2.68396e-09	0.91574	6.39533e-05	9	SERPINA1
9.43538e-22	0.915469	2.24826e-17	6	LILRA4
6.24165e-17	0.915469	1.48726e-12	6	AREG
1.23266e-28	0.913401	2.93718e-24	6	IRF4
0.000116538	0.912471	1	8	TNFAIP8
1.959e-21	0.91238	4.6679e-17	2	CDKN1A
6.8826e-12	0.910477	1.63999e-07	9	WARS
8.27919e-14	0.910253	1.97277e-09	9	ZNF703
1.05401e-23	0.90993	2.5115e-19	2	TNFAIP3
9.44851e-11	0.909585	2.25139e-06	9	CXCR4
6.11211e-05	0.909339	1	2	HCAR3
8.39196e-36	0.908273	1.99964e-31	1	A2M
6.60553e-25	0.906499	1.57396e-20	1	GPNMB
1.17991e-21	0.905281	2.81149e-17	6	CLIC3
0.000406973	0.904313	1	8	FNIP2
1.07099e-10	0.903135	2.55196e-06	9	C5AR1
0.00203094	0.900558	1	8	TSC22D1
7.09736e-09	0.899508	0.000169116	3	TUBA1B
1.18291e-20	0.89931	2.81863e-16	9	MTSS1
1.85225e-17	0.898703	4.41355e-13	1	NUPR1
7.1269e-16	0.898028	1.6982e-11	2	PNP
0.00607976	0.897849	1	8	SLC43A3
8.14168e-06	0.896124	0.194	3	DNASE1L3
8.23604e-14	0.892305	1.96248e-09	2	CD55
3.85879e-06	0.890533	0.0919473	9	RNF144B
5.23503e-06	0.889915	0.12474	3	CSTB
3.16312e-36	0.889128	7.53708e-32	6	CXCR3
3.20929e-08	0.885172	0.000764711	7	CLEC4E
3.10809e-10	0.884709	7.40596e-06	9	CFP
4.19399e-27	0.884476	9.99344e-23	5	S100B
0.00803145	0.879102	1	8	ATP2B1
6.32938e-25	0.878247	1.50816e-20	5	STMN1
9.33377e-23	0.877806	2.22405e-18	6	ITM2C
8.46109e-13	0.877431	2.01611e-08	5	MMP9
2.97728e-20	0.874272	7.09427e-16	2	SLC25A37
7.1403e-13	0.873957	1.70139e-08	2	FPR2
7.25405e-13	0.871181	1.7285e-08	3	LGALS1
2.77725e-05	0.870354	0.661764	8	BTG3
2.48919e-08	0.870194	0.000593125	7	AP1S2
2.11459e-06	0.869955	0.0503864	8	HIVEP2
7.66443e-24	0.868366	1.82628e-19	6	CLEC10A
6.65186e-09	0.867881	0.0001585	9	TIMP1
0.005114	0.862866	1	4	FKBP5
3.55303e-19	0.861407	8.46617e-15	1	CTSZ
0.000471112	0.861227	1	8	UPP1
4.87999e-21	0.860687	1.1628e-16	2	CCRL2
0.00196535	0.859355	1	8	KYNU
9.7892e-07	0.85899	0.0233257	8	HK2
2.43276e-06	0.858876	0.0579679	8	PPP1R15A
2.12445e-11	0.858456	5.06214e-07	9	LILRB2
0.00259729	0.855771	1	8	TNIP1
9.07897e-29	0.854355	2.16334e-24	6	PKIB
8.58876e-24	0.851592	2.04653e-19	2	MCEMP1
0.00929144	0.851348	1	8	RIPK2
1.87326e-05	0.849545	0.446359	9	SRSF5
3.16514e-06	0.848723	0.0754189	8	MIF
1.6785e-12	0.848189	3.99952e-08	9	KLF3
2.85241e-20	0.847396	6.79673e-16	2	ICAM1
1.8898e-16	0.846661	4.50302e-12	9	RARA
9.67831e-08	0.846267	0.00230615	1	IFI27
6.68352e-26	0.844276	1.59255e-21	2	NFKBIA
1.16918e-20	0.843625	2.78592e-16	1	CD9
1.15555e-08	0.84148	0.000275343	8	NBPF19
5.19642e-10	0.841398	1.2382e-05	5	MT1G
0.00578205	0.841384	1	8	RELB
1.06305e-06	0.838557	0.0253303	8	EREG
1.01218e-21	0.836575	2.41182e-17	2	PDE4B
2.4752e-23	0.836491	5.89791e-19	2	RNF19B
6.56677e-13	0.835651	1.56473e-08	2	MAP3K8
2.51867e-23	0.834583	6.00149e-19	5	CALR
9.82161e-16	0.83338	2.34029e-11	9	IFITM1
2.25537e-05	0.832277	0.53741	8	ABCA1
2.47162e-05	0.830376	0.588938	8	AC005280.2
2.36147e-36	0.830178	5.62692e-32	6	C12orf75
3.61473e-09	0.828148	8.61318e-05	2	IRF1
8.27921e-14	0.828074	1.97277e-09	9	FFAR2
9.20521e-05	0.82764	1	8	ANKLE2
1.02587e-08	0.827324	0.000244443	8	ANXA5
7.95654e-61	0.826825	1.89589e-56	6	SLC38A1
1.14903e-11	0.822678	2.73791e-07	8	GAPDH
5.47456e-12	0.820395	1.30448e-07	7	CSTA
1.19159e-21	0.819531	2.83933e-17	6	JAML
0.00105691	0.818792	1	4	SMAP2
6.66024e-21	0.815333	1.587e-16	5	TUBA1B
1.25994e-08	0.81477	0.000300219	7	TSPYL2
1.78027e-21	0.814409	4.24202e-17	6	RPS27
1.34974e-06	0.813344	0.0321617	8	NEAT1
7.37494e-14	0.813193	1.7573e-09	2	S100A12
2.32158e-32	0.810475	5.53185e-28	3	TMSB4X
2.92555e-16	0.809791	6.971e-12	2	PNPLA8
7.921e-14	0.809508	1.88742e-09	1	ACP5
2.67914e-07	0.808457	0.00638384	9	CUX1
7.95163e-06	0.808081	0.189471	2	RGCC
8.61869e-11	0.807671	2.05366e-06	7	HSPE1
7.19207e-12	0.807039	1.71373e-07	9	C19orf38
1.25028e-13	0.806566	2.97916e-09	2	ETS2
4.13312e-17	0.803884	9.8484e-13	1	RASSF4
3.17924e-16	0.802779	7.57549e-12	5	HMGN2
5.67645e-22	0.802326	1.35258e-17	5	MS4A6A
5.5112e-17	0.801862	1.31321e-12	2	AC015912.3
6.91258e-30	0.799975	1.64713e-25	1	SLCO2B1
3.13413e-12	0.799811	7.468e-08	2	ATP2B1-AS1
1.28661e-19	0.798839	3.06574e-15	2	CSRNP1
6.60022e-23	0.798311	1.5727e-18	5	CAPG
4.51459e-24	0.797706	1.07574e-19	5	PRDX1
1.56607e-15	0.792357	3.73162e-11	1	ABCA1
1.83567e-19	0.79186	4.37405e-15	1	MS4A7
1.23018e-16	0.791331	2.93126e-12	2	CEBPB
2.03604e-05	0.791003	0.485149	8	CD83
8.38489e-20	0.790335	1.99795e-15	1	MS4A4A
0.000284007	0.78683	1	3	TMEM176A
1.63208e-20	0.786671	3.88891e-16	5	TMEM176B
0.00737863	0.786661	1	3	GM2A
2.46325e-13	0.786485	5.86942e-09	7	FPR1
5.07028e-10	0.786345	1.20815e-05	9	CD37
1.45047e-11	0.78531	3.45618e-07	2	CCL20
6.50613e-05	0.784959	1	8	P4HA1
1.80194e-12	0.784371	4.29367e-08	7	TSPO
7.86109e-16	0.783199	1.87314e-11	1	JUN
0.000333722	0.782902	1	8	ICAM1
4.03245e-06	0.782808	0.0960852	9	SAMSN1
1.13909e-15	0.778754	2.71423e-11	3	C1QA
2.39733e-19	0.777233	5.71235e-15	6	LDLRAD4
4.20869e-11	0.776949	1.00285e-06	2	RBKS
5.54918e-18	0.774435	1.32226e-13	2	IVNS1ABP
2.01001e-18	0.773693	4.78946e-14	6	HLA-DQA1
2.18391e-09	0.773468	5.20383e-05	2	RYBP
1.39476e-09	0.773079	3.32344e-05	9	TBC1D8
2.41728e-23	0.772141	5.75989e-19	2	S100A6
1.52633e-11	0.771731	3.63694e-07	9	TNFRSF1B
1.77717e-08	0.771036	0.000423465	1	EGR1
2.0086e-05	0.770225	0.478609	8	C11orf96
1.18173e-07	0.769882	0.00281582	3	ATP6V1F
2.56071e-09	0.769844	6.10165e-05	2	LITAF
3.29401e-18	0.76886	7.84896e-14	2	SAMSN1
7.07834e-14	0.768601	1.68663e-09	2	CD52
1.45016e-20	0.767688	3.45543e-16	1	GRN
1.2685e-06	0.767669	0.0302259	9	DUSP2
2.12442e-20	0.76663	5.06206e-16	1	PLD3
1.47958e-21	0.765817	3.52553e-17	6	SCT
3.03744e-18	0.765751	7.23761e-14	6	CXCR4
0.000311605	0.764502	1	3	C1orf54
0.00800664	0.764444	1	8	STAT3
1.08287e-18	0.764037	2.58026e-14	1	CTSD
1.54213e-06	0.763484	0.0367459	7	CLK1
3.53768e-14	0.763041	8.42959e-10	1	TNFSF13
0.00503844	0.762576	1	8	PSMA6
1.01882e-11	0.762422	2.42764e-07	5	H2AFZ
8.75649e-07	0.762401	0.020865	9	S100A4
2.04299e-09	0.761414	4.86803e-05	7	UBC
2.34534e-13	0.761305	5.58847e-09	1	PDK4
2.46431e-18	0.760612	5.87197e-14	6	PPP1R14B
1.11961e-10	0.76049	2.6678e-06	9	CTNNB1
4.09775e-13	0.758508	9.76412e-09	6	HERPUD1
3.74763e-13	0.758115	8.92984e-09	6	PPA1
6.63585e-14	0.754434	1.58119e-09	8	TNS1
7.19975e-18	0.75411	1.71556e-13	2	IER3
3.16821e-06	0.754006	0.0754922	3	APOC2
4.43107e-09	0.753547	0.000105584	3	CD68
4.44725e-26	0.752791	1.05969e-21	2	AQP9
1.65475e-13	0.752617	3.94295e-09	2	THAP2
6.41721e-09	0.752293	0.000152909	4	CEBPD
4.37589e-20	0.751176	1.04269e-15	2	FPR1
3.54385e-17	0.751029	8.44429e-13	1	FCGR3A
5.2007e-15	0.749798	1.23922e-10	6	LAMP3
4.46794e-28	0.749317	1.06462e-23	5	AKR1A1
8.05649e-05	0.747569	1	1	F13A1
2.47721e-06	0.746545	0.0590269	7	CTSS
2.28821e-23	0.746167	5.45235e-19	2	MCL1
5.80411e-14	0.74358	1.383e-09	7	FXYD5
3.33932e-09	0.743056	7.95693e-05	9	HLA-E
1.49313e-06	0.742294	0.0355784	8	FLT1
6.72499e-24	0.741097	1.60243e-19	6	SPINT2
1.07825e-06	0.739986	0.0256925	8	TFPI
0.000611434	0.739151	1	3	RNASE1
3.04103e-06	0.738048	0.0724617	2	WARS
0.000188929	0.737649	1	7	RBP7
2.42482e-05	0.737118	0.577787	9	ICAM1
4.15039e-18	0.736895	9.88956e-14	1	LAMP1
1.61465e-16	0.73499	3.84738e-12	6	TSPAN13
1.34533e-05	0.734307	0.320566	9	GTF2B
1.133e-12	0.733828	2.69972e-08	1	ID3
0.00481126	0.730548	1	3	CTSB
1.35869e-22	0.729656	3.23749e-18	2	CXCL8
4.1137e-13	0.728624	9.80212e-09	9	RASSF5
9.69407e-07	0.726852	0.023099	8	AC007384.1
3.308e-11	0.726202	7.88229e-07	6	HLA-DQB2
0.00432762	0.725906	1	8	ATP2B1-AS1
3.64232e-18	0.725013	8.67893e-14	3	C1QC
1.50476e-05	0.723219	0.358553	9	MIDN
9.30341e-13	0.722955	2.21682e-08	3	YBX1
3.02256e-10	0.722598	7.20216e-06	7	CACYBP
1.66592e-12	0.72189	3.96956e-08	2	ADGRE2
1.24833e-07	0.721871	0.00297451	4	THBS1
1.62692e-05	0.718152	0.387662	9	WSB1
7.15777e-06	0.717105	0.170555	9	LILRB1
7.1859e-18	0.717099	1.71226e-13	1	ADAP2
0.000849452	0.716906	1	7	FKBP4
1.6676e-19	0.716839	3.97355e-15	9	CDKN1C
9.79056e-09	0.716446	0.00023329	2	SELENOK
0.000388912	0.716313	1	3	UQCR10
5.73428e-21	0.715689	1.36636e-16	1	LGALS3BP
8.68026e-12	0.715573	2.06833e-07	1	FPR3
1.17678e-06	0.715451	0.0280404	2	GBP5
2.89016e-05	0.714653	0.688668	8	DUSP4
4.18031e-25	0.714311	9.96084e-21	1	CTSB
4.92883e-11	0.714078	1.17444e-06	2	ATP1B3
0.000190863	0.712347	1	8	NFKBIZ
1.09652e-08	0.710834	0.000261279	2	LCP2
5.10017e-06	0.710547	0.121527	8	AC016831.1
8.56272e-26	0.710214	2.04033e-21	6	RPS23
9.08342e-08	0.709802	0.0021644	7	APOBEC3A
1.28512e-12	0.709194	3.06218e-08	2	MAP2K3
7.00486e-06	0.70808	0.166912	8	RAB13
9.47218e-10	0.707637	2.25703e-05	9	MAPK7
6.19541e-18	0.706336	1.47624e-13	6	HLA-DPB1
0.00905641	0.70545	1	8	EIF1B
0.00274412	0.70541	1	8	GRAMD1A
1.61168e-14	0.703604	3.84031e-10	1	MFSD1
4.07594e-20	0.702238	9.71214e-16	1	NRP2
1.41188e-09	0.701689	3.36424e-05	9	OAS1
6.91502e-05	0.700303	1	9	RBKS
1.43373e-07	0.700095	0.0034163	9	NFKBIZ
2.43832e-18	0.698648	5.81002e-14	1	FUCA1
5.58396e-06	0.698594	0.133055	2	PHLDA1
7.84937e-05	0.698039	1	3	S100B
3.59176e-22	0.697503	8.55846e-18	5	PPIB
2.67088e-11	0.697075	6.36418e-07	2	YBX3
0.000125735	0.69662	1	7	DNAJB6
1.24974e-19	0.696618	2.97788e-15	5	CTSH
5.18723e-13	0.696314	1.23601e-08	1	YWHAH
3.29489e-16	0.695869	7.85107e-12	6	NR4A3
1.38954e-25	0.695385	3.31099e-21	5	SDF2L1
1.03723e-18	0.694069	2.4715e-14	5	ABI3
5.64197e-11	0.693832	1.34437e-06	1	CD163L1
3.93289e-23	0.693407	9.37129e-19	5	RPN2
0.00167724	0.693238	1	8	NFATC1
2.2193e-08	0.693234	0.000528814	7	LGALS2
3.75583e-17	0.693153	8.94939e-13	6	HLA-DPA1
1.57201e-07	0.692823	0.00374578	7	PPP1R15A
1.41853e-11	0.692662	3.38007e-07	2	FOSL2
5.89097e-06	0.692407	0.14037	4	MALAT1
2.30563e-11	0.691674	5.49386e-07	2	ZNF331
6.04229e-21	0.691511	1.43976e-16	2	S100A4
3.07935e-35	0.690407	7.33748e-31	5	GIMAP7
1.85939e-13	0.689807	4.43055e-09	1	MAFB
6.29604e-21	0.689358	1.50022e-16	5	PSME2
2.69228e-11	0.689178	6.41517e-07	9	GCH1
0.00144372	0.689013	1	8	SLC16A10
5.26634e-23	0.688755	1.25486e-18	5	TMED9
7.5028e-20	0.68711	1.78777e-15	1	TMEM176B
9.20899e-31	0.685779	2.19432e-26	5	PMP22
8.93072e-22	0.685294	2.12801e-17	5	ATP5F1B
1.91738e-27	0.684745	4.56873e-23	2	SRGN
1.64244e-06	0.684007	0.0391361	9	NAAA
0.000326596	0.683686	1	3	SH3BGRL
2.28014e-16	0.682368	5.43311e-12	5	ACP5
4.8863e-06	0.681832	0.116431	3	PRDX1
0.00108441	0.68134	1	8	SNAPC1
7.24329e-18	0.680785	1.72593e-13	1	GPR34
0.00166242	0.680515	1	8	FOXO3
2.75083e-16	0.68039	6.55468e-12	2	CD44
0.000180247	0.679461	1	8	TPI1
0.000829226	0.679382	1	8	NFKB1
1.59096e-11	0.678017	3.79094e-07	2	BTG1
9.94543e-14	0.677186	2.3698e-09	3	C1QB
2.12513e-07	0.677147	0.00506375	9	JUNB
6.89593e-08	0.676738	0.00164316	2	HIF1A
3.63753e-13	0.676332	8.6675e-09	2	LUCAT1
4.87151e-18	0.675996	1.16078e-13	6	RPS21
1.42998e-07	0.675306	0.00340735	9	RPS27
0.000798258	0.675203	1	4	VSIR
1.53292e-07	0.674653	0.00365264	8	SDC2
3.57911e-15	0.674188	8.5283e-11	5	CYBB
0.00123106	0.674144	1	8	EHD1
5.27141e-08	0.670509	0.00125607	5	IGHA2
2.60737e-22	0.670337	6.21284e-18	5	NPC2
3.67436e-10	0.669753	8.75526e-06	2	STXBP2
6.05488e-18	0.669604	1.44276e-13	5	CD63
1.53097e-63	0.669379	3.648e-59	6	FLT3
5.33821e-08	0.668669	0.00127199	9	JPT1
4.90498e-38	0.668546	1.16876e-33	6	CDH17
0.00913671	0.668331	1	2	RHOH
3.80559e-34	0.668159	9.06795e-30	6	SEPT6
1.96582e-17	0.667902	4.68414e-13	6	HLA-DRB1
6.55737e-08	0.66773	0.00156249	3	CCL24
7.37514e-08	0.667557	0.00175735	8	BMT2
0.000835682	0.667511	1	7	IER2
1.11081e-06	0.666785	0.0264685	1	KLF6
5.3862e-06	0.666421	0.128342	7	DDIT4
8.99635e-20	0.665771	2.14365e-15	2	FLNA
3.75043e-14	0.665114	8.93653e-10	1	TSPAN4
1.33796e-17	0.664356	3.18809e-13	2	PTGS2
7.65403e-09	0.663577	0.00018238	2	NFKB1
3.28033e-27	0.663123	7.81638e-23	6	DUSP5
0.000911193	0.663024	1	8	KDM3A
7.40517e-13	0.662613	1.7645e-08	1	FILIP1L
7.27629e-07	0.662075	0.0173379	9	YWHAZ
4.33938e-07	0.661324	0.0103399	9	APOBEC3A
4.54215e-07	0.661176	0.010823	9	LRRC25
0.0014006	0.661174	1	4	AGTRAP
3.70922e-17	0.660835	8.83833e-13	5	CTSC
7.95993e-08	0.660046	0.00189669	1	NR4A2
1.95363e-18	0.659883	4.65511e-14	5	UCP2
7.92839e-19	0.659276	1.88918e-14	2	SLC11A1
0.000287352	0.658017	1	7	HCAR3
1.53453e-09	0.657872	3.65649e-05	9	ICAM2
7.42093e-20	0.657345	1.76826e-15	6	EEF1B2
3.91039e-22	0.656865	9.31769e-18	6	RPS18
1.40756e-12	0.656651	3.35393e-08	6	CD1A
0.00157839	0.656439	1	4	S100A4
2.62108e-06	0.656302	0.062455	4	S100A6
5.29844e-18	0.655928	1.26251e-13	5	HLA-DRB5
0.000413034	0.655801	1	3	FOLR2
1.35245e-06	0.654306	0.0322261	4	VCAN
2.52884e-19	0.653995	6.02572e-15	9	CHST7
3.25924e-14	0.653442	7.76612e-10	1	CD14
2.60794e-12	0.653082	6.2142e-08	1	LAIR1
2.7661e-11	0.650297	6.59107e-07	2	DDX21
2.39479e-09	0.649469	5.7063e-05	1	ATF3
2.29024e-15	0.64929	5.45718e-11	6	RPL26
5.95271e-08	0.649217	0.00141841	9	SPN
0.000278797	0.648719	1	8	PLD1
1.15623e-07	0.648464	0.00275507	7	CD37
2.2449e-25	0.64781	5.34915e-21	5	PDIA6
7.95035e-10	0.647385	1.89441e-05	9	MYO1G
0.00442715	0.646761	1	8	CES1
6.03685e-13	0.645886	1.43846e-08	9	TCF7L2
7.66511e-25	0.645439	1.82644e-20	2	FTH1
1.90904e-10	0.645099	4.54885e-06	1	HLA-DQA1
1.97579e-12	0.644689	4.70791e-08	1	SNHG12
2.05342e-18	0.644339	4.89289e-14	6	CNN2
1.40987e-11	0.642062	3.35943e-07	2	TNFRSF1B
2.92105e-09	0.64171	6.96027e-05	9	RPS19
4.94024e-05	0.640692	1	8	OPTN
0.00284176	0.640382	1	8	ARFGAP3
0.000452064	0.639862	1	3	UQCRH
1.80985e-05	0.639704	0.43125	9	LY6E
1.69904e-11	0.639586	4.04847e-07	2	NFE2L2
4.48866e-07	0.639275	0.0106956	3	VAMP8
3.58301e-07	0.63819	0.0085376	9	IRF7
1.3043e-06	0.637323	0.0310788	9	ARL4A
3.96083e-20	0.637154	9.43787e-16	5	ARHGDIB
2.63311e-26	0.637028	6.27417e-22	6	AC004687.1
2.61451e-09	0.636164	6.22986e-05	1	RNF213
0.0055614	0.635918	1	8	MIR3945HG
1.02154e-09	0.635753	2.43412e-05	2	MMP19
0.000637102	0.634321	1	8	SEC24A
2.09433e-20	0.632379	4.99036e-16	5	TMBIM6
1.25556e-11	0.63235	2.99175e-07	6	SERPINF1
5.81856e-07	0.630905	0.0138645	1	RASGEF1B
7.17588e-10	0.630649	1.70987e-05	9	LFNG
1.20793e-11	0.630248	2.87826e-07	2	ZFP36
5.6741e-13	0.629883	1.35202e-08	2	ANPEP
2.33124e-05	0.629346	0.555488	8	STK26
2.15957e-05	0.627794	0.514583	9	IFI30
1.36071e-17	0.627584	3.24229e-13	1	PSAP
6.70787e-07	0.627171	0.0159835	2	PHACTR1
1.67835e-11	0.626965	3.99918e-07	1	LMNA
3.14191e-08	0.626849	0.000748654	9	PABPC1
1.9976e-06	0.626843	0.0475988	9	BTG2
1.55817e-14	0.626807	3.7128e-10	6	RPS29
1.23011e-23	0.626751	2.9311e-19	5	PSMC4
5.18325e-07	0.626037	0.0123507	9	PTP4A3
7.38699e-12	0.625911	1.76017e-07	1	ZFAND5
3.47439e-05	0.625832	0.827877	9	G0S2
0.0014172	0.625492	1	3	UQCRB
6.79287e-09	0.624571	0.000161861	2	JMJD1C
5.99215e-52	0.624568	1.42781e-47	6	AFF3
1.07773e-09	0.622868	2.56802e-05	2	RILPL2
5.05835e-13	0.622462	1.2053e-08	2	TNFAIP2
8.30642e-05	0.622075	1	9	ATF3
2.32245e-10	0.621287	5.53394e-06	2	SYAP1
6.55796e-08	0.620473	0.00156263	7	LY86
2.39793e-16	0.62044	5.71379e-12	5	TMEM176A
4.54536e-19	0.61998	1.08307e-14	6	RPS15A
8.6373e-25	0.619696	2.05809e-20	9	CD79B
4.95431e-09	0.619552	0.000118051	2	RAB20
1.98758e-16	0.619539	4.736e-12	6	LSP1
1.0022e-12	0.618956	2.38805e-08	2	CSTA
0.00218052	0.618942	1	3	LGALS3
0.000120989	0.618721	1	9	RAP1B
1.43786e-09	0.617661	3.42612e-05	8	SLC7A11
3.00406e-16	0.615343	7.15808e-12	6	RPL37
1.56444e-14	0.6148	3.72776e-10	6	TAGLN2
3.6138e-10	0.614759	8.61095e-06	7	RPL7
8.66662e-06	0.614338	0.206508	9	VASP
1.24665e-05	0.614189	0.297053	8	DNAAF1
0.00621078	0.614012	1	8	ZC3H12A
0.000362363	0.613197	1	3	CAPG
0.00373585	0.612216	1	8	MT1E
0.00331696	0.611835	1	3	NDUFA4
8.82837e-06	0.611696	0.210362	9	PLAC8
3.83338e-15	0.61132	9.13418e-11	1	LIPA
3.10086e-14	0.611025	7.38873e-10	5	FCGRT
3.61165e-16	0.61083	8.60585e-12	9	LINC00877
4.44378e-07	0.61046	0.0105886	9	RNF149
3.1383e-26	0.60944	7.47795e-22	9	FFAR3
1.5099e-13	0.608996	3.5978e-09	1	HLA-DQB1
2.90349e-05	0.607685	0.691844	5	FCGBP
9.24156e-08	0.607427	0.00220208	2	MIR4435-2HG
0.00472915	0.605824	1	9	SOD1
0.00010926	0.605651	1	8	LUCAT1
1.38646e-07	0.604849	0.00330365	2	ATP2B1
1.08455e-05	0.604754	0.258426	9	FGR
1.27794e-19	0.60407	3.04508e-15	5	MKI67
1.05054e-25	0.60386	2.50322e-21	6	ETV6
8.90565e-11	0.603808	2.12204e-06	2	ZC3H12A
2.15638e-10	0.603309	5.13821e-06	2	GABARAPL1
2.52307e-10	0.601987	6.01198e-06	9	POU2F2
4.53005e-10	0.601483	1.07942e-05	2	CDC42EP2
1.58001e-13	0.600861	3.76484e-09	9	LIPN
1.28071e-18	0.599987	3.05168e-14	5	LDHB
7.528e-07	0.599829	0.0179377	9	LIMD2
1.99119e-07	0.599591	0.0047446	7	LIMD2
5.91884e-08	0.599152	0.00141034	6	HLA-DRB5
1.9541e-27	0.598429	4.65623e-23	5	YIF1B
5.88792e-08	0.596062	0.00140297	8	SLC2A1
0.000167728	0.595612	1	8	TNFRSF12A
4.70373e-19	0.595065	1.1208e-14	6	RPS5
5.15403e-10	0.593497	1.2281e-05	2	BACH1
5.68159e-18	0.593247	1.35381e-13	5	TYMS
5.43483e-20	0.592745	1.29501e-15	5	CD300A
1.34201e-12	0.592681	3.19773e-08	1	SGK1
5.65048e-05	0.592457	1	2	UBAP1
0.000198427	0.592299	1	9	ZFAND5
8.08019e-08	0.59214	0.00192535	7	FGR
0.00721105	0.592097	1	8	PIM1
1.64403e-16	0.592097	3.91739e-12	1	CD81
8.35215e-12	0.592081	1.99015e-07	1	NRP1
8.5479e-07	0.591967	0.0203679	9	PAPSS2
3.00623e-09	0.591413	7.16325e-05	1	FCGR2A
2.40213e-13	0.590574	5.7238e-09	1	LHFPL2
3.56107e-09	0.589471	8.48531e-05	2	SERPINB9
6.88546e-22	0.589443	1.64067e-17	5	ACTB
1.92818e-05	0.589338	0.459447	7	BLVRB
8.51324e-07	0.589321	0.0202853	2	ACSL5
6.29448e-17	0.588942	1.49985e-12	5	HSP90B1
3.90028e-20	0.588937	9.2936e-16	5	CAPZB
5.26102e-08	0.588748	0.00125359	6	FSCN1
1.1722e-15	0.588438	2.79312e-11	5	PLD3
4.47338e-08	0.587291	0.00106592	9	SIGLEC10
3.07906e-20	0.585197	7.33678e-16	5	CLEC11A
0.00157017	0.584912	1	8	RALGDS
7.8688e-19	0.58445	1.87498e-14	5	PPT1
1.03438e-05	0.584268	0.246472	9	POLD4
1.87671e-10	0.583591	4.47182e-06	9	ECE1
8.23156e-07	0.583133	0.0196142	2	VMP1
4.42758e-06	0.582347	0.1055	2	SERPINB1
2.85066e-05	0.582134	0.679254	9	SSH2
2.20236e-07	0.581684	0.00524777	9	UBE2J1
0.00217816	0.580823	1	3	GSN
3.14702e-17	0.580759	7.49872e-13	6	RPSA
4.16716e-06	0.580641	0.0992951	9	CMTM6
1.14124e-14	0.580302	2.71935e-10	2	METRNL
6.34322e-11	0.580202	1.51146e-06	2	PTPRE
6.66021e-08	0.580056	0.00158699	9	CD300LF
3.30474e-06	0.580019	0.0787453	9	SOCS3
0.000669813	0.579745	1	7	HSPA4
3.42006e-27	0.579594	8.14932e-23	5	AKR1B1
2.12579e-08	0.579316	0.000506532	1	MYO5A
0.00733099	0.579294	1	8	GK5
1.13531e-21	0.578531	2.70523e-17	5	ATP5F1A
3.46155e-13	0.577735	8.24818e-09	1	CCL13
7.3482e-06	0.577459	0.175093	9	SAT1
0.0025889	0.576486	1	4	RPS26
1.26406e-05	0.576211	0.301199	9	SEC14L1
3.20118e-18	0.576146	7.62778e-14	5	PDIA3
1.28428e-05	0.576006	0.306017	9	LYN
6.71403e-12	0.57493	1.59982e-07	1	PLXDC2
4.03425e-06	0.574512	0.0961282	9	HBEGF
9.35469e-23	0.574207	2.22904e-18	2	FCN1
9.16542e-09	0.574095	0.000218394	1	TFRC
1.9678e-06	0.573692	0.0468887	9	LTA4H
3.68764e-07	0.57315	0.00878691	9	IL3RA
7.38394e-20	0.573034	1.75945e-15	6	UGCG
1.35733e-05	0.572896	0.323425	7	GADD45B
7.84198e-07	0.572844	0.0186859	9	CLEC12A
1.39526e-18	0.571699	3.32462e-14	1	MERTK
9.47302e-05	0.570409	1	7	DNAJA1
2.79062e-09	0.57005	6.64949e-05	6	TPM2
0.00052687	0.570046	1	8	RAPGEF2
2.20399e-06	0.569928	0.0525166	9	FAM49A
9.06475e-09	0.569593	0.000215995	2	ZNF267
1.10203e-21	0.569514	2.62591e-17	5	CYC1
2.52048e-08	0.569491	0.000600581	2	ELL2
2.70888e-05	0.569436	0.645472	9	KLF4
8.85045e-14	0.569009	2.10889e-09	2	GPCPD1
0.00909041	0.5687	1	8	NBPF26
1.96333e-24	0.568306	4.67821e-20	9	P2RX1
0.00515636	0.568066	1	3	COX6B1
1.79858e-06	0.567944	0.0428565	9	ZFP36
4.7326e-08	0.567666	0.00112768	9	SEPT9
0.00565552	0.566758	1	7	TNFSF13B
5.36823e-18	0.566362	1.27914e-13	6	MZB1
2.57069e-18	0.566192	6.12543e-14	5	C1QBP
2.90682e-17	0.565769	6.92638e-13	6	RPL10A
2.68244e-06	0.565634	0.0639172	9	MT-ND3
9.25227e-06	0.565614	0.220463	9	RUNX3
4.81825e-15	0.565283	1.14809e-10	2	H3F3B
2.19333e-14	0.564694	5.22627e-10	5	CENPF
4.1935e-06	0.56458	0.0999226	9	BIRC3
6.70334e-19	0.562728	1.59727e-14	6	RPL41
0.000173877	0.562009	1	4	ZEB2
1.49956e-14	0.561824	3.57314e-10	6	PLAC8
0.00373027	0.561178	1	9	TWISTNB
0.000456389	0.561088	1	3	GPX4
2.71725e-17	0.560114	6.47466e-13	6	RPL23A
2.10286e-15	0.559988	5.0107e-11	5	HLA-DRA
2.4612e-05	0.559632	0.586456	1	MT-ATP8
1.40843e-09	0.559094	3.35602e-05	7	SERP1
1.94132e-18	0.559091	4.62577e-14	5	RAN
0.00251086	0.559061	1	2	GBP1
2.88481e-16	0.559008	6.87393e-12	5	ENO1
1.26014e-08	0.558547	0.000300266	9	LILRA1
9.94504e-15	0.558518	2.3697e-10	6	RPL36A
1.88579e-07	0.558398	0.00449346	2	CXCL3
5.47627e-06	0.557919	0.130488	1	NFKBIZ
2.95674e-21	0.557877	7.04532e-17	5	VSIG4
0.000640561	0.557781	1	3	TMEM176B
8.32726e-10	0.557071	1.98422e-05	2	KLF10
1.47221e-07	0.556075	0.00350798	9	S1PR4
2.12596e-05	0.555555	0.506574	7	SPTLC2
7.52047e-21	0.552818	1.79198e-16	5	IDH2
6.11831e-15	0.552501	1.45787e-10	5	CTSB
6.53118e-11	0.552416	1.55625e-06	1	MT-ND4L
0.00786845	0.552166	1	8	TREM1
8.27426e-05	0.551336	1	9	G6PD
4.49793e-21	0.551211	1.07177e-16	5	PPIA
1.31973e-07	0.551104	0.00314466	9	EIF1
0.00817003	0.550566	1	6	IRF7
7.72755e-14	0.550421	1.84132e-09	5	CDC20
1.72207e-05	0.550164	0.410335	1	DAPK1
0.000221624	0.549954	1	9	NEAT1
5.42702e-17	0.549901	1.29315e-12	6	CD74
7.153e-06	0.54977	0.170442	9	HCK
8.61214e-11	0.548866	2.0521e-06	9	ADGRE3
0.00823495	0.547801	1	7	VPS9D1
5.21099e-13	0.547573	1.24168e-08	1	CITED2
2.44792e-20	0.547542	5.8329e-16	5	OLFML3
2.18968e-09	0.547532	5.21758e-05	1	VSIG4
1.30611e-16	0.547411	3.1122e-12	1	ITM2B
1.02602e-07	0.547398	0.00244481	2	MXD1
8.61454e-07	0.546687	0.0205267	2	AC005280.2
1.11093e-06	0.546532	0.0264714	3	NPC2
6.54548e-13	0.546361	1.55966e-08	9	AC090559.1
9.13891e-16	0.546226	2.17762e-11	6	RPS4X
7.99439e-06	0.545865	0.19049	8	MT-ND2
1.94643e-07	0.545499	0.00463795	1	PLA2G7
2.0441e-10	0.545294	4.87068e-06	6	LAMP5
0.00236858	0.545241	1	3	HSD17B14
1.30065e-06	0.544823	0.030992	9	PTP4A2
1.74717e-11	0.544032	4.16315e-07	3	S100A11
4.03586e-18	0.542963	9.61666e-14	5	RHOG
5.23157e-09	0.542855	0.000124658	9	EEF1A1
0.000638764	0.54199	1	7	AGTRAP
8.38554e-09	0.541856	0.000199811	2	MIDN
0.00137811	0.541824	1	9	TUBA4A
1.01438e-07	0.541666	0.00241706	9	RASGRP2
2.32738e-12	0.541445	5.54567e-08	1	BMP2K
0.00281722	0.54116	1	8	GPR84
2.30401e-11	0.54108	5.49e-07	2	GLIPR2
3.52249e-09	0.541063	8.39339e-05	2	SLC43A2
0.00650932	0.540833	1	7	FOSB
1.48381e-13	0.540758	3.53562e-09	5	CORO1A
6.51212e-15	0.540637	1.55171e-10	1	CREG1
5.69619e-11	0.540471	1.35729e-06	5	CD14
4.42434e-15	0.540045	1.05423e-10	6	MYADM
6.54457e-07	0.539907	0.0155944	9	CD83
2.18274e-05	0.539663	0.520104	4	SERPINA1
8.0299e-05	0.539597	1	9	IL1B
3.81353e-08	0.539382	0.000908688	1	LPAR6
5.62486e-07	0.539325	0.0134029	6	CD83
0.000273556	0.538839	1	2	DUSP6
1.13227e-18	0.538642	2.69796e-14	5	EIF5A
5.29031e-05	0.53859	1	9	BIN2
0.0001084	0.538139	1	9	CALM2
1.42355e-11	0.537838	3.39204e-07	1	ARHGAP18
3.27214e-12	0.537242	7.79687e-08	6	IGKC
0.00200207	0.536771	1	9	FAM91A1
7.5811e-06	0.536752	0.180642	9	RIPK2
1.58416e-05	0.536224	0.377474	5	CXCL10
1.37624e-15	0.536096	3.27932e-11	6	HNRNPA1
1.09076e-05	0.535827	0.259907	9	NAP1L1
4.14675e-05	0.535384	0.988089	9	PTPRC
1.90161e-08	0.535006	0.000453116	7	SELL
1.57517e-07	0.534842	0.00375331	9	C15orf39
6.43472e-15	0.534188	1.53326e-10	5	RNASE6
8.654e-07	0.533588	0.0206208	9	KDM6B
8.30727e-18	0.532627	1.97946e-13	6	RPL5
4.18112e-09	0.532447	9.96278e-05	9	RIPOR2
0.000740769	0.532433	1	9	ISG15
5.87273e-09	0.532318	0.000139935	1	APLP2
3.01297e-08	0.532122	0.00071793	1	AP1B1
4.07114e-12	0.532066	9.7007e-08	9	PTGER2
6.67372e-15	0.531888	1.59021e-10	5	PKM
2.06148e-13	0.53156	4.9121e-09	5	CD68
1.47773e-15	0.531054	3.52113e-11	1	ACP2
0.00013201	0.530971	1	4	FOS
1.08606e-16	0.530826	2.58787e-12	5	CTSA
7.51858e-14	0.530288	1.79153e-09	7	RPL18
9.4094e-05	0.530152	1	9	BID
1.15299e-16	0.529575	2.74735e-12	6	RPS3A
2.19576e-07	0.529384	0.00523205	1	FCGR2B
1.73892e-08	0.529057	0.000414351	9	ELF4
5.50091e-15	0.528606	1.31076e-10	6	LGALS2
2.43959e-21	0.528474	5.81305e-17	5	PFN1
0.00235924	0.528432	1	7	H2AFX
2.771e-05	0.528221	0.660275	9	CMTM7
1.27286e-05	0.5281	0.303296	2	MAT2A
8.75737e-11	0.527974	2.08671e-06	1	CD84
2.42115e-06	0.527573	0.0576912	5	MT1E
5.7815e-21	0.527366	1.37762e-16	5	TECR
0.00197304	0.526995	1	9	TSC22D3
7.73739e-19	0.526969	1.84367e-14	2	ITPRIP
0.000173113	0.526778	1	8	PIGA
1.16181e-12	0.525968	2.76835e-08	6	HINT1
1.53634e-13	0.525803	3.66079e-09	6	RPL37A
0.00856388	0.525293	1	3	UQCR11
0.000228726	0.525067	1	9	SELPLG
2.72313e-11	0.524957	6.48866e-07	2	GCH1
2.76756e-08	0.524908	0.000659455	6	MTRNR2L12
5.36903e-17	0.52488	1.27933e-12	5	LAMTOR1
0.00336814	0.524682	1	9	ZEB2
3.11419e-10	0.523672	7.42049e-06	7	EEF1D
7.49328e-19	0.523493	1.7855e-14	6	EEF1A1
3.19524e-13	0.523328	7.61362e-09	7	RPL7A
1.99625e-09	0.522832	4.75666e-05	1	BST2
0.00350428	0.522449	1	8	SLC36A4
1.07009e-08	0.522402	0.000254981	2	TWISTNB
4.59031e-11	0.522383	1.09378e-06	6	SARAF
1.98961e-12	0.522174	4.74085e-08	7	SH3BGRL3
2.74032e-06	0.522112	0.0652964	9	HAGH
6.96044e-05	0.521895	1	3	ARHGDIB
2.28519e-13	0.521812	5.44515e-09	1	FCHO2
1.06422e-14	0.521762	2.53582e-10	5	CD74
9.8794e-06	0.521011	0.235406	7	UPP1
5.52132e-05	0.52099	1	1	GEM
2.93551e-05	0.520347	0.699473	9	C9orf72
1.95074e-15	0.519863	4.64821e-11	6	RPL35A
0.00429409	0.519505	1	8	CSGALNACT2
9.72015e-13	0.51931	2.31612e-08	2	SMIM25
3.2709e-11	0.519243	7.79389e-07	5	MT1X
6.69894e-18	0.518726	1.59622e-13	8	AC026310.2
8.87723e-05	0.518603	1	1	EGR2
2.9767e-07	0.517688	0.00709289	1	FMN1
2.41746e-07	0.517645	0.00576033	2	CHMP1B
9.55106e-18	0.517509	2.27583e-13	6	RPL18A
0.000316528	0.517407	1	9	TNF
4.77626e-06	0.517244	0.113809	9	FAM45A
0.000676537	0.516959	1	4	CFD
0.0001085	0.516632	1	9	PILRA
2.75931e-16	0.516309	6.57488e-12	2	CYB5D1
1.65182e-14	0.516255	3.93596e-10	6	EIF3L
1.90919e-13	0.516184	4.54922e-09	9	SLC44A2
0.000129978	0.515576	1	8	MT-ND4
3.25262e-07	0.515543	0.00775035	2	CD93
7.27805e-07	0.514908	0.0173421	7	BTF3
1.19163e-10	0.514326	2.8394e-06	2	SLC7A5
2.0016e-36	0.512971	4.76941e-32	6	NET1
0.000423203	0.512665	1	9	EMP3
3.71232e-14	0.51239	8.84571e-10	5	VAMP8
3.23463e-07	0.512293	0.00770747	9	FRY
6.02159e-24	0.511755	1.43482e-19	5	LRRC25
9.84952e-12	0.511705	2.34694e-07	6	HLA-DRA
2.64213e-05	0.511605	0.629566	9	PLCB2
5.25291e-06	0.511168	0.125166	9	TMEM134
1.79437e-16	0.510907	4.27561e-12	5	CAMK1
0.000510559	0.510635	1	3	COX5B
2.18156e-08	0.510375	0.000519821	1	CSF1R
1.31794e-11	0.510236	3.14038e-07	9	FPR2
0.000830682	0.509815	1	8	OASL
3.06428e-07	0.50965	0.00730158	3	ATP5F1E
4.43013e-09	0.509326	0.000105561	2	BTG2
9.16081e-10	0.509303	2.18284e-05	1	SCARB2
8.14137e-19	0.509245	1.93993e-14	5	DNPH1
7.56279e-06	0.509223	0.180206	7	CFP
7.21612e-16	0.509172	1.71946e-11	6	RPS25
1.27449e-17	0.509112	3.03684e-13	5	SLC25A5
9.14182e-07	0.508857	0.0217831	9	LYST
2.91258e-14	0.508652	6.9401e-10	5	HLA-DQA2
8.38728e-06	0.508339	0.199852	2	CYTOR
3.503e-18	0.508016	8.34695e-14	5	BANF1
1.40786e-12	0.50798	3.35464e-08	7	NACA
1.2051e-12	0.507189	2.87152e-08	5	PLA2G7
2.3611e-05	0.507098	0.562602	1	B4GALT1
1.81791e-09	0.506511	4.33171e-05	7	ENGASE
4.23045e-11	0.505832	1.00803e-06	2	FGR
0.00198411	0.505558	1	9	C16orf72
6.66233e-14	0.504996	1.5875e-09	2	ATP13A3
8.30941e-10	0.504487	1.97997e-05	2	REL
2.47041e-09	0.504437	5.8865e-05	2	NFKB2
7.72633e-11	0.504367	1.84103e-06	1	PTMS
6.8233e-06	0.504307	0.162586	1	IFI6
3.2295e-13	0.504182	7.69526e-09	5	HLA-DMA
1.55579e-17	0.503393	3.70714e-13	5	CCT2
0.000553642	0.50316	1	1	GLS
4.4336e-08	0.502396	0.00105644	2	SEMA6B
2.52367e-05	0.502106	0.60134	1	EIF4A3
5.45588e-16	0.501919	1.30003e-11	5	MDH2
0.00965165	0.501125	1	9	CFLAR
2.43102e-06	0.501091	0.0579263	1	IL10RA
4.20707e-05	0.500767	1	4	TSPO
2.25919e-13	0.50076	5.3832e-09	6	RPL34
2.41223e-06	0.500575	0.0574785	6	SEC61B
0.0056325	0.500017	1	3	OTOA
5.94103e-17	0.500012	1.41563e-12	5	CLTA
0.00227801	0.499834	1	9	ZEB2-AS1
4.539e-07	0.49974	0.0108155	6	ZFP36
4.30258e-06	0.499404	0.102522	9	PPM1F
4.71912e-07	0.499386	0.0112447	1	GADD45B
1.00586e-07	0.499188	0.00239675	7	EGR1
5.45417e-10	0.498864	1.29962e-05	5	HMGB1
7.03013e-06	0.498562	0.167514	9	LRRFIP1
8.41335e-15	0.498312	2.00473e-10	6	RPL35
1.02521e-09	0.498018	2.44287e-05	2	ITGA5
1.45579e-16	0.497971	3.46887e-12	5	ATP5MC3
0.00755375	0.497325	1	8	CNST
8.48751e-35	0.496906	2.0224e-30	6	CCR6
2.65653e-13	0.496603	6.32998e-09	3	TMSB10
8.52635e-22	0.495813	2.03166e-17	5	PSMC5
4.6661e-06	0.495545	0.111184	9	RASGEF1B
0.00259839	0.495463	1	7	CHORDC1
4.20692e-08	0.495453	0.00100242	1	GLG1
6.40632e-07	0.49528	0.015265	2	C15orf48
3.28127e-08	0.495146	0.000781861	7	LRG1
6.18115e-30	0.494972	1.47284e-25	5	GALM
1.38803e-09	0.494732	3.3074e-05	2	LILRA5
1.24732e-13	0.494652	2.9721e-09	5	BCAP31
0.000462739	0.494211	1	9	UBE2R2
2.0345e-06	0.494196	0.0484781	9	RABGAP1L
4.4195e-05	0.494015	1	8	NBPF9
5.50036e-05	0.493924	1	7	CD36
7.9097e-10	0.493421	1.88472e-05	9	CHST15
1.12874e-10	0.492753	2.68957e-06	9	CDKN2D
5.78694e-10	0.492235	1.37891e-05	2	ARL5B
8.2502e-07	0.491779	0.0196586	2	HCST
5.50159e-18	0.491625	1.31092e-13	5	SCAMP2
5.16226e-17	0.491245	1.23006e-12	5	ATP5F1C
0.00157534	0.491022	1	7	AHSA1
5.95695e-06	0.490812	0.141942	7	GMFG
0.00012867	0.490781	1	9	IRF1
2.22716e-12	0.490362	5.30688e-08	1	ABHD12
2.4303e-08	0.490088	0.000579093	2	MX2
2.71265e-11	0.490006	6.46371e-07	1	CD63
3.8682e-09	0.489641	9.21714e-05	1	IER2
1.51159e-07	0.489411	0.00360182	1	VCP
2.97949e-23	0.489163	7.09954e-19	5	MGST2
3.17914e-13	0.489036	7.57526e-09	5	IGSF6
2.20125e-18	0.488571	5.24514e-14	5	DNASE2
0.000360648	0.488077	1	7	RPS4Y1
7.40336e-15	0.487958	1.76407e-10	1	GPX3
1.31576e-16	0.487948	3.13519e-12	5	UQCRC1
8.08263e-14	0.487749	1.92593e-09	2	NR4A1
0.00706188	0.487052	1	4	CLEC4E
2.7076e-10	0.486261	6.45167e-06	1	AP2A2
1.02777e-15	0.486103	2.44896e-11	6	RPL3
3.47425e-06	0.486073	0.0827845	9	PNRC1
6.33589e-06	0.485964	0.150972	9	GMFG
1.95021e-15	0.485895	4.64695e-11	6	HMGN1
0.0014995	0.485836	1	3	COX7C
8.34555e-05	0.485733	1	7	CFD
2.92924e-05	0.485081	0.697979	9	VSIR
2.13076e-12	0.484958	5.07718e-08	6	GRASP
7.96339e-08	0.484392	0.00189752	9	KIAA0513
7.85653e-17	0.48395	1.87205e-12	6	SELL
5.90577e-05	0.483688	1	7	ARL4A
0.00906374	0.483216	1	7	AC025164.1
0.000919759	0.482903	1	4	ZFP36L2
2.67309e-09	0.482775	6.36945e-05	6	PLP2
9.06712e-34	0.48266	2.16051e-29	6	UVRAG
2.26696e-06	0.482616	0.0540172	1	SNX8
9.5737e-13	0.482297	2.28122e-08	6	DDIT4
9.50244e-05	0.482181	1	9	SPI1
3.02843e-07	0.481036	0.00721614	9	SIDT2
1.75683e-15	0.481	4.18617e-11	1	ABCG1
2.21776e-06	0.480477	0.0528449	1	SQSTM1
2.50273e-14	0.480277	5.9635e-10	6	YPEL5
1.35942e-15	0.480076	3.23922e-11	2	IRAK2
1.12225e-05	0.480005	0.267409	9	CRIP1
0.0020119	0.47921	1	9	ARF6
1.95026e-08	0.4791	0.000464709	1	RCAN1
6.21266e-07	0.478673	0.0148035	2	SPAG9
6.61159e-10	0.47866	1.57541e-05	5	SAMHD1
0.000128259	0.478643	1	9	ZFAS1
4.82232e-24	0.478578	1.14906e-19	5	ADAMDEC1
4.41359e-09	0.478499	0.000105167	6	TCF4
4.1082e-17	0.478448	9.78903e-13	5	SDF4
2.04846e-17	0.477956	4.88107e-13	6	RPS14
1.12291e-11	0.477888	2.67568e-07	1	CTSA
5.7203e-10	0.477782	1.36303e-05	7	RPL6
7.53506e-06	0.477216	0.179545	7	SERPINA1
0.000573464	0.477138	1	7	TUBA4A
3.28831e-17	0.476926	7.83539e-13	5	CALHM6
3.48998e-07	0.476869	0.00831594	9	SNN
2.92259e-20	0.476117	6.96394e-16	6	IL16
2.43784e-10	0.475675	5.80888e-06	2	UPP1
1.68577e-05	0.475355	0.401684	9	TGOLN2
1.37055e-10	0.475132	3.26574e-06	2	RPL34
2.18774e-13	0.47505	5.21294e-09	6	RPL14
0.00964403	0.474919	1	9	BTN3A2
2.07767e-07	0.473935	0.00495067	9	CAPN2
1.26322e-14	0.47391	3.01e-10	5	ITGA4
3.63547e-05	0.473563	0.866259	9	GRK3
1.17253e-18	0.473467	2.79391e-14	5	HEXB
0.0002391	0.47306	1	6	CPVL
1.74012e-14	0.472828	4.14636e-10	5	ANAPC11
1.60704e-16	0.472508	3.82926e-12	6	RPL6
1.95015e-12	0.472443	4.64682e-08	9	ITGAL
9.77942e-07	0.472442	0.0233024	7	ATP5F1D
4.0122e-13	0.472303	9.56027e-09	2	EIF1
3.4162e-18	0.472287	8.14012e-14	5	STAB1
7.22615e-08	0.47224	0.00172185	8	SH3D21
4.23289e-10	0.47198	1.00861e-05	1	EML4
1.38757e-05	0.471595	0.33063	9	RELT
9.16718e-09	0.471478	0.000218436	6	RGS1
1.19357e-08	0.471412	0.000284405	2	HCAR2
1.51804e-18	0.471386	3.61718e-14	6	PAK1
4.46565e-06	0.471378	0.106407	9	DUSP1
0.000109426	0.471205	1	9	UBXN7
1.30893e-17	0.471099	3.11891e-13	5	PSMA4
4.71532e-12	0.47089	1.12357e-07	6	RPL31
1.4998e-05	0.470882	0.357373	9	HLA-C
2.25671e-05	0.470542	0.537729	2	TLR2
3.53908e-22	0.470354	8.43291e-18	5	NAIP
0.00502597	0.470046	1	1	PRDM1
8.99199e-17	0.469639	2.14261e-12	5	RGS1
4.66201e-12	0.469484	1.11086e-07	7	RPS3A
0.000364353	0.468923	1	9	RPL38
5.41685e-07	0.468547	0.0129073	9	CLCF1
6.87524e-06	0.468538	0.163823	2	BZW1
6.4656e-08	0.468536	0.00154062	2	CHD1
1.25414e-16	0.467997	2.98835e-12	6	RPS12
0.000331548	0.467804	1	7	SAT2
1.74177e-08	0.4678	0.000415028	2	FOSL1
0.00035251	0.467081	1	9	MTPN
9.03645e-10	0.466584	2.15321e-05	1	PMP22
2.75805e-15	0.466325	6.57188e-11	6	RPS6
1.49696e-05	0.466194	0.356696	9	WAS
1.27289e-19	0.465773	3.03305e-15	6	PRMT9
2.37831e-05	0.465543	0.566705	9	RAC2
1.77103e-08	0.465523	0.000422001	2	RBP7
1.06133e-12	0.465092	2.52894e-08	2	RPL39
0.000292605	0.464511	1	7	PGLS
0.000589057	0.464431	1	9	CXCL16
0.000213937	0.464203	1	9	SLC31A2
8.49149e-09	0.463987	0.000202335	1	HLA-DRB1
0.000153772	0.463893	1	9	GABARAPL1
1.22849e-12	0.46365	2.92725e-08	5	CD53
4.77833e-16	0.463549	1.13858e-11	6	RPS3
4.3959e-05	0.463025	1	9	BCL3
8.35443e-20	0.462868	1.99069e-15	5	ITGB7
3.027e-10	0.462593	7.21274e-06	7	RACK1
1.77727e-11	0.462508	4.23489e-07	1	PRDX1
4.23314e-14	0.462311	1.00867e-09	6	GDI2
6.82788e-13	0.462243	1.62695e-08	7	RPL19
9.94039e-16	0.462118	2.3686e-11	5	PSMB2
2.26044e-10	0.462059	5.38617e-06	2	FOSB
7.0629e-14	0.462016	1.68295e-09	5	JPT1
0.000330965	0.461996	1	9	PABPC4
2.30164e-15	0.46186	5.48434e-11	5	PSMB1
7.63322e-08	0.461538	0.00181884	8	MSANTD3
3.91207e-05	0.461412	0.932169	2	CFLAR
2.60595e-15	0.461373	6.20946e-11	5	TMEM109
2.61555e-09	0.461177	6.23233e-05	1	HLA-DPA1
7.97974e-06	0.461095	0.190141	2	EMP1
5.38443e-06	0.460524	0.1283	1	IQGAP2
2.12159e-06	0.459539	0.0505532	7	ATP5MC2
8.83018e-10	0.459426	2.10406e-05	7	RPS9
1.18834e-15	0.459277	2.83157e-11	6	PTCRA
4.24495e-08	0.459251	0.00101149	1	RHOB
3.03361e-08	0.459164	0.00072285	8	CD274
0.00941105	0.459092	1	7	CSF3R
1.14252e-16	0.459083	2.7224e-12	6	APEX1
3.11042e-15	0.459051	7.41152e-11	6	RPL32
2.46485e-17	0.458943	5.87323e-13	5	P4HB
6.33587e-15	0.458669	1.50971e-10	1	ADAM9
0.000250558	0.458366	1	6	IRF8
1.898e-05	0.458304	0.452256	2	TBC1D7
0.000110279	0.458078	1	9	SPSB3
5.94244e-06	0.457967	0.141596	2	VAMP5
3.14876e-13	0.457866	7.50286e-09	6	RPS28
3.62667e-05	0.457853	0.864164	9	MARCKSL1
1.34093e-08	0.457445	0.000319516	1	GOLIM4
4.59974e-09	0.457177	0.000109603	1	UNC93B1
1.36637e-20	0.456566	3.2558e-16	6	STK17A
8.60489e-05	0.456504	1	9	NCOA1
5.19134e-14	0.45623	1.23699e-09	5	KPNA2
5.79298e-23	0.456217	1.38035e-18	5	P2RY6
2.11064e-06	0.456097	0.0502924	7	VCAN
5.81872e-15	0.455924	1.38648e-10	1	FMNL2
1.25118e-05	0.455427	0.298132	1	SDS
2.5391e-13	0.455376	6.05016e-09	5	ACTG1
0.00498193	0.455228	1	7	MNDA
1.24992e-15	0.454874	2.97831e-11	6	RPL7A
6.28367e-17	0.454734	1.49727e-12	5	NKG7
1.25431e-08	0.454648	0.000298876	7	COX4I1
3.63275e-15	0.45461	8.65611e-11	1	VAT1
1.83003e-10	0.454198	4.36059e-06	9	ZDHHC1
0.000104708	0.454108	1	4	COTL1
1.08277e-05	0.454027	0.258003	1	SNX9
1.30668e-12	0.453826	3.11356e-08	5	PGK1
9.16674e-24	0.453742	2.18425e-19	5	FUCA2
8.82053e-05	0.453567	1	7	EMP3
8.06246e-10	0.453383	1.92112e-05	2	BIRC3
6.45325e-07	0.452717	0.0153768	1	KCTD12
1.27516e-13	0.452708	3.03845e-09	5	GRN
9.16197e-06	0.452243	0.218311	9	NR4A2
1.07963e-14	0.452127	2.57254e-10	5	RANBP1
4.96433e-06	0.451762	0.11829	7	ADRB2
0.000235117	0.451744	1	9	MSN
1.80623e-10	0.451689	4.30389e-06	6	GPR65
2.02889e-11	0.451626	4.83444e-07	5	SYNGR2
0.000639566	0.451569	1	3	RPSA
2.70245e-11	0.451308	6.4394e-07	2	SAT1
0.000172218	0.450802	1	9	TSPAN14
5.43432e-16	0.450792	1.29489e-11	5	TUFM
4.71121e-09	0.450301	0.000112259	9	AGO1
3.9461e-16	0.450183	9.40277e-12	6	RPS19
1.65797e-05	0.450088	0.395062	7	PSME1
7.28599e-16	0.449874	1.73611e-11	6	RPS7
2.61937e-13	0.449847	6.24144e-09	5	LSM4
1.58957e-07	0.449489	0.00378763	1	DOCK4
8.6802e-06	0.448935	0.206832	1	GLA
5.36668e-15	0.448882	1.27877e-10	5	ATP6AP1
6.18131e-05	0.448595	1	7	C1orf162
1.67254e-06	0.448368	0.0398532	9	PLAUR
8.56693e-31	0.448204	2.04133e-26	6	CLEC4C
1.2327e-13	0.44816	2.93727e-09	5	TWF2
9.99028e-10	0.448123	2.38048e-05	1	GLUL
2.13295e-09	0.447651	5.0824e-05	2	VPS37B
7.44861e-06	0.447429	0.177485	2	PHLDA2
2.2136e-06	0.447223	0.0527458	9	BTG1
1.46977e-23	0.447207	3.50216e-19	5	G6PC3
0.00969433	0.446508	1	7	MLKL
0.00121591	0.446387	1	6	BIRC3
1.00007e-13	0.446254	2.38297e-09	5	MS4A4A
0.0015863	0.446216	1	9	NINJ1
9.71424e-17	0.446034	2.31471e-12	2	H3F3A
0.00997442	0.445758	1	4	SAP30
2.2286e-17	0.445725	5.31031e-13	5	CD40
4.98268e-06	0.445705	0.118727	7	SRGN
1.14616e-15	0.445619	2.73107e-11	5	HLA-DMB
0.00017169	0.445552	1	7	RBKS
5.38963e-13	0.445061	1.28424e-08	5	TOP2A
2.86861e-11	0.445037	6.83532e-07	1	RBP1
1.93768e-06	0.444568	0.046171	2	MAP3K20
4.84693e-06	0.4444	0.115493	1	HERPUD1
8.1525e-11	0.444328	1.94258e-06	7	RPL29
4.30024e-20	0.44419	1.02466e-15	5	PHB
0.00437106	0.444125	1	7	MRPL18
1.34076e-08	0.443932	0.000319476	6	MYL12A
2.96455e-15	0.4438	7.06394e-11	5	CCT7
0.00039207	0.443695	1	7	PRELID1
2.06008e-11	0.443655	4.90875e-07	6	ACTG1
5.96085e-23	0.44338	1.42035e-18	5	DCTPP1
0.000412797	0.443352	1	7	NLRP1
1.64082e-06	0.442843	0.0390974	1	SERINC1
4.77281e-14	0.44275	1.13727e-09	6	RPS27A
2.44547e-08	0.442715	0.000582705	1	PEPD
0.000106345	0.44251	1	1	ETNK1
7.85155e-18	0.442391	1.87087e-13	6	STK17B
7.72788e-05	0.442376	1	9	CNIH4
0.00249636	0.442337	1	2	CTSL
0.00305673	0.442235	1	9	SERP1
3.52144e-14	0.442076	8.39088e-10	6	EIF3F
5.46835e-06	0.44189	0.1303	2	IL1RAP
3.13586e-06	0.441506	0.0747213	2	ELOC
6.91741e-07	0.441111	0.0164828	1	SORT1
0.00013952	0.44097	1	9	PBXIP1
0.000383571	0.440885	1	4	H3F3A
0.000201305	0.440632	1	2	LPCAT1
1.82518e-05	0.440357	0.434905	1	MACF1
2.49617e-09	0.439997	5.94786e-05	6	BTG2
1.68781e-05	0.43985	0.402172	1	CD83
6.81594e-15	0.439804	1.6241e-10	5	COX5A
7.07513e-07	0.439726	0.0168586	2	ZEB2
0.00052206	0.439585	1	7	CLEC4D
0.00970482	0.439542	1	9	CCNDBP1
3.11931e-05	0.439369	0.743268	1	AC007952.4
1.78075e-15	0.439125	4.24318e-11	6	PPM1K
3.08096e-26	0.438976	7.34131e-22	6	HIST1H2BK
5.92348e-15	0.438506	1.41145e-10	6	IL1R2
0.00444256	0.438375	1	4	ZBTB16
1.9826e-12	0.438122	4.72413e-08	1	IL2RA
3.43754e-08	0.438064	0.000819097	9	SUN2
6.33438e-19	0.438021	1.50936e-14	6	RAB11FIP1
4.4158e-08	0.437698	0.0010522	3	SERF2
7.11659e-09	0.437568	0.000169574	9	NBPF26
6.04223e-08	0.437439	0.00143974	1	FRMD4B
1.1905e-14	0.437213	2.83672e-10	5	LIPA
0.000174497	0.437081	1	7	MYC
0.00104264	0.437077	1	8	KLF6
0.000298854	0.436721	1	9	TUBA1A
1.57789e-18	0.436556	3.75979e-14	5	DDX39A
5.44855e-10	0.43645	1.29828e-05	6	SAMHD1
2.29324e-19	0.436184	5.46434e-15	5	MRPL17
4.097e-06	0.43613	0.0976234	2	POMP
1.19065e-17	0.436056	2.83707e-13	6	DNAJC4
6.47565e-13	0.435735	1.54302e-08	6	RPL4
3.94595e-08	0.435676	0.00094024	2	NINJ1
2.61922e-13	0.435632	6.24107e-09	6	RPLP0
1.48317e-21	0.435625	3.53411e-17	5	NUDT14
0.000133582	0.435618	1	9	DNAJA1
6.38201e-07	0.43561	0.015207	1	MT-CO1
3.90982e-08	0.435362	0.000931633	9	ZBTB16
3.23233e-07	0.435294	0.007702	4	RPLP2
3.84409e-05	0.434781	0.91597	1	RBM47
6.25925e-12	0.434669	1.49145e-07	2	CFD
0.00315141	0.434662	1	7	TIMP1
0.000135861	0.434627	1	2	MT2A
3.73095e-12	0.434561	8.8901e-08	6	COMMD6
9.20924e-11	0.434329	2.19438e-06	5	ITM2B
1.65096e-16	0.434202	3.93391e-12	5	SELENOT
2.30955e-07	0.433911	0.00550319	9	BCL2A1
0.000193663	0.43358	1	9	MYADM
3.17987e-10	0.433518	7.577e-06	1	HLA-DMB
1.1714e-18	0.432878	2.79121e-14	6	TRIM22
1.12113e-05	0.432859	0.267143	9	PFDN5
1.22962e-09	0.432854	2.92994e-05	2	FLT1
3.19041e-06	0.432755	0.076021	9	SP110
8.63457e-13	0.432493	2.05745e-08	6	RPS2
3.91007e-16	0.432412	9.31692e-12	5	MESD
2.75756e-12	0.431987	6.57071e-08	1	TM6SF1
8.01477e-06	0.43196	0.190976	1	ADAM28
2.16072e-19	0.431929	5.14856e-15	6	SPN
1.47755e-05	0.431916	0.352071	9	TANK
5.50205e-17	0.431843	1.31103e-12	5	TMEM160
1.52039e-07	0.431575	0.00362277	2	ITGAX
1.70112e-06	0.431002	0.0405343	2	KYNU
0.000258143	0.430676	1	9	GRK2
4.58975e-05	0.430563	1	9	SCIMP
2.33668e-13	0.429687	5.56785e-09	5	NDUFA4
4.12029e-05	0.42929	0.981782	9	RGS19
4.12916e-05	0.428643	0.983896	9	NFKBIA
0.000326186	0.428321	1	6	FOS
6.93818e-10	0.427577	1.65323e-05	1	RMDN3
8.93876e-07	0.427288	0.0212993	9	LYL1
0.000672136	0.426744	1	2	MARCKSL1
0.000855062	0.4265	1	1	AL118558.3
1.06268e-06	0.426497	0.0253215	1	CYP27A1
3.05865e-05	0.426362	0.728814	1	CCL4L2
1.32312e-08	0.426245	0.000315273	2	SERTAD1
3.95743e-07	0.426013	0.00942975	1	MT-CYB
5.14022e-14	0.425806	1.22481e-09	6	GAS6
0.000163168	0.425652	1	9	KLHL15
0.0010076	0.42523	1	9	HSD17B11
2.94144e-14	0.425222	7.00887e-10	6	RPL15
0.00111275	0.4252	1	7	AL034397.3
5.57986e-09	0.424971	0.000132957	1	FOS
2.58641e-05	0.424826	0.61629	9	RPL34
9.12939e-14	0.424341	2.17535e-09	5	M6PR
1.70354e-13	0.424172	4.05918e-09	5	CSF1R
2.98648e-14	0.423835	7.11617e-10	6	RPL29
6.03214e-05	0.423809	1	9	PHF19
0.00440976	0.42378	1	9	PTPN6
6.37111e-10	0.423413	1.51811e-05	1	SERPING1
2.92135e-13	0.422935	6.96099e-09	5	PGAM1
1.19811e-22	0.422835	2.85485e-18	6	GPAT3
0.0018533	0.422656	1	2	EIF4A3
0.00202147	0.422398	1	4	CORO1A
8.10977e-15	0.422282	1.9324e-10	6	RPL10
1.04586e-08	0.422221	0.000249207	2	NFKBID
9.9122e-20	0.422102	2.36188e-15	5	CKS1B
2.04073e-10	0.421895	4.86265e-06	1	LILRB5
1.50602e-08	0.421892	0.000358854	1	FCGRT
6.31449e-16	0.421854	1.50462e-11	5	LAIR1
1.80954e-05	0.421811	0.431178	9	TRAF3IP3
4.14657e-17	0.421735	9.88044e-13	6	SMARCA2
3.04293e-13	0.421634	7.2507e-09	6	RPS8
6.71537e-08	0.421577	0.00160014	7	HLA-C
0.00339893	0.42155	1	2	TRIB1
4.42105e-12	0.421451	1.05345e-07	5	AP2S1
0.000646661	0.421382	1	7	THBD
3.61765e-12	0.421372	8.62014e-08	6	TMEM14C
6.81306e-18	0.42099	1.62342e-13	5	PPM1G
2.21463e-05	0.420865	0.527701	9	SNX18
0.000197962	0.420651	1	9	FCN1
8.3581e-06	0.420565	0.199157	9	COX17
3.29753e-06	0.42049	0.0785735	9	TBCD
0.000557335	0.420456	1	1	ELF2
3.12643e-16	0.420288	7.44966e-12	1	TSPAN15
4.5745e-11	0.420163	1.09001e-06	6	PSTPIP2
5.57782e-09	0.419732	0.000132908	1	MMP12
0.000111054	0.419704	1	6	ZNF331
5.80069e-05	0.419405	1	7	TNFSF14
5.08115e-17	0.419187	1.21074e-12	6	NDRG2
9.54547e-13	0.418967	2.27449e-08	6	RPL22
6.32816e-14	0.41876	1.50787e-09	5	CENPX
6.6735e-10	0.418633	1.59016e-05	1	CCL4
0.000248858	0.418291	1	1	GLUD1
1.8206e-14	0.417857	4.33813e-10	9	AC119396.1
9.0504e-09	0.417653	0.000215653	7	RPL14
4.94432e-06	0.417512	0.117813	2	HES4
8.75057e-09	0.417332	0.000208509	1	PHLDA1
0.00318729	0.417258	1	6	SGK1
1.12023e-09	0.417224	2.66928e-05	1	SYNGR2
9.77533e-13	0.417153	2.32926e-08	5	TBXAS1
4.0818e-12	0.417097	9.72612e-08	2	PPP1R15A
0.00290266	0.416773	1	7	NUP214
3.66728e-08	0.416661	0.00087384	7	RPS7
7.69557e-09	0.41655	0.00018337	1	CYFIP1
6.99974e-16	0.416499	1.6679e-11	6	SMPD3
1.03756e-09	0.416393	2.4723e-05	5	LAPTM5
0.000683445	0.416069	1	9	CARD16
8.21453e-14	0.416017	1.95736e-09	5	BST2
0.000965147	0.415958	1	8	SAT1
1.20729e-14	0.415909	2.87672e-10	5	CFL1
2.46603e-16	0.415539	5.87605e-12	5	ECHS1
8.78389e-05	0.415375	1	7	CDA
9.24268e-14	0.415326	2.20235e-09	9	AC064805.1
4.21701e-05	0.415291	1	2	TPM4
2.69809e-10	0.414329	6.429e-06	1	CPM
1.11767e-07	0.41415	0.00266319	2	IL6R
9.13508e-08	0.413718	0.00217671	1	SCAMP2
0.000274383	0.413423	1	9	CHD1
0.00120503	0.41331	1	9	ARHGEF1
8.87668e-06	0.41326	0.211513	1	TNS3
0.00642234	0.412911	1	9	EZR
1.29551e-06	0.412845	0.0308694	9	TAGLN
3.10179e-17	0.412826	7.39096e-13	5	DNMT1
9.03581e-11	0.412475	2.15305e-06	6	NPM1
1.05311e-22	0.41245	2.50935e-18	5	NUTF2
4.56652e-05	0.412295	1	7	EIF3K
5.93316e-06	0.412119	0.141375	9	OSER1
0.000504383	0.412067	1	3	HLA-DPA1
2.49369e-14	0.411803	5.94197e-10	5	GNPTG
5.45021e-13	0.411794	1.29868e-08	5	ARL6IP5
4.06533e-15	0.411745	9.68688e-11	5	TMEM179B
9.86539e-14	0.411405	2.35073e-09	6	RPS9
0.000254088	0.411289	1	2	TAGAP
2.8831e-11	0.411234	6.86985e-07	5	DUT
3.59694e-07	0.411193	0.0085708	3	PPIA
0.000564972	0.411171	1	9	SHISA5
5.58627e-05	0.410725	1	1	PDIA4
8.77745e-06	0.410606	0.209149	7	HSPA1L
1.76176e-14	0.410577	4.19792e-10	5	OSTC
0.00346283	0.410556	1	9	H1FX
2.23757e-07	0.410507	0.00533168	2	NR4A3
0.000750601	0.41034	1	7	PLP2
3.25783e-05	0.410282	0.776276	9	SH3BP2
2.63152e-07	0.410236	0.00627038	7	RPL24
3.93373e-10	0.409945	9.37329e-06	6	EEF2
3.20266e-11	0.409713	7.6313e-07	1	SLC16A10
5.29889e-06	0.409208	0.126262	1	MT-ND5
6.04326e-05	0.4092	1	2	NOP10
0.00285067	0.409147	1	1	LGALS3
9.20537e-12	0.409059	2.19345e-07	5	PSMB3
0.00800041	0.408769	1	9	OSM
0.000539904	0.408717	1	2	TGIF1
1.14795e-08	0.408493	0.000273534	1	IGFBP4
0.00243215	0.407985	1	9	YPEL2
2.03889e-09	0.407818	4.85827e-05	6	UBE2S
7.55734e-13	0.407683	1.80076e-08	5	PPA1
7.58076e-14	0.407279	1.80634e-09	1	ME1
3.0726e-12	0.407278	7.32139e-08	6	IL22RA2
0.00855039	0.406934	1	6	IL3RA
2.29471e-14	0.406416	5.46785e-10	5	MFSD1
1.20236e-07	0.406304	0.00286498	6	SYNGR2
0.00102511	0.406253	1	1	KIF13B
5.0776e-17	0.406205	1.20989e-12	5	DDOST
2.15694e-07	0.406052	0.00513955	6	NR3C1
2.32085e-06	0.40599	0.0553012	1	PTAFR
1.12121e-11	0.405941	2.67161e-07	6	SNX3
0.00146204	0.405826	1	9	S100A6
5.8172e-23	0.405599	1.38612e-18	5	GAL3ST4
7.79259e-14	0.405449	1.85682e-09	5	NASP
2.35814e-18	0.404627	5.61898e-14	5	NHP2
1.61513e-11	0.404543	3.84852e-07	5	PSAP
0.00213583	0.40439	1	9	THAP2
5.44155e-11	0.40423	1.29661e-06	6	HNRNPA0
7.4702e-16	0.40407	1.78e-11	5	GPRIN3
0.00580782	0.403669	1	9	ARRDC2
4.44206e-06	0.403547	0.105845	2	CCNL1
2.79726e-11	0.403531	6.66532e-07	2	NFKBIZ
0.000375651	0.403366	1	9	SNHG8
6.09716e-05	0.4033	1	1	PTGES2
0.000370503	0.403296	1	9	MYD88
5.98482e-10	0.403124	1.42606e-05	5	CDK1
3.75709e-06	0.403058	0.089524	9	PHTF2
7.78138e-17	0.40281	1.85415e-12	5	GPR34
2.32274e-19	0.402703	5.53462e-15	5	SNRPA1
2.60682e-05	0.40264	0.621154	1	BAIAP2
0.00021811	0.402459	1	1	GCHFR
1.08214e-10	0.402391	2.57853e-06	6	RPL27
5.53483e-07	0.40212	0.0131884	9	DIAPH1
2.11302e-07	0.402114	0.0050349	1	LRP1
6.27984e-08	0.401891	0.00149636	8	JAKMIP2
3.57346e-07	0.401749	0.00851484	1	AXL
3.09784e-13	0.40129	7.38154e-09	5	PARK7
7.91184e-07	0.401223	0.0188523	2	CREM
0.00131393	0.401182	1	9	PAG1
4.28014e-05	0.401153	1	1	IFIT3
5.11697e-19	0.400923	1.21927e-14	5	TNFAIP8L2
2.92585e-19	0.40091	6.97171e-15	5	HSD17B10
1.74617e-08	0.400667	0.000416078	9	TESC
1.92866e-13	0.400559	4.59562e-09	5	PTPN6
1.96032e-21	0.400535	4.67105e-17	5	VPS25
0.00732707	0.400478	1	7	CD300C
4.4066e-10	0.400328	1.05e-05	5	CPVL
0.00167443	0.400243	1	9	CD48
2.17953e-12	0.400102	5.19338e-08	1	CD59
1.82639e-07	0.399681	0.00435191	1	SPTAN1
7.28087e-06	0.399466	0.173489	2	LRRFIP1
3.91807e-13	0.399432	9.33597e-09	6	CFP
1.26254e-19	0.399405	3.00837e-15	6	SPIB
0.00190798	0.399255	1	9	GNB2
0.00149118	0.398973	1	7	TXNIP
0.00995371	0.398919	1	7	CXCR4
0.000793878	0.398775	1	9	RPS29
2.37126e-14	0.39875	5.65025e-10	1	FRMD4A
5.83982e-15	0.398579	1.39151e-10	5	APEX1
3.09523e-07	0.398315	0.00737531	1	WSB1
2.33901e-18	0.398298	5.57339e-14	6	SNRPF
0.000178619	0.398247	1	9	DOCK8
5.98926e-25	0.39769	1.42712e-20	6	ADAM19
0.0010512	0.397575	1	9	PDE4B
2.38082e-10	0.397514	5.67301e-06	5	SLC25A3
0.000112833	0.396983	1	7	LILRA2
8.57531e-10	0.396867	2.04332e-05	5	ATP6V0B
5.85287e-18	0.396809	1.39462e-13	6	OFD1
0.00034216	0.396688	1	2	USP7
4.14867e-07	0.396611	0.00988545	1	HEXA
1.84858e-20	0.396378	4.4048e-16	6	SERPINF2
7.05612e-12	0.395818	1.68133e-07	5	UBE2L6
7.718e-07	0.395818	0.0183905	4	NEAT1
1.00457e-10	0.395776	2.3937e-06	6	SRSF7
1.01855e-09	0.395708	2.42701e-05	7	RPL10
1.49157e-19	0.395681	3.55411e-15	5	GNPDA1
2.28735e-08	0.395632	0.000545031	1	GSN
1.16284e-06	0.395622	0.0277081	1	SON
0.00099563	0.395275	1	7	CD48
1.45154e-06	0.395202	0.0345874	1	ARL4C
5.65197e-14	0.394769	1.34675e-09	5	DCXR
7.95788e-12	0.394376	1.8962e-07	6	RPS24
0.000285823	0.394247	1	4	COQ7
9.91791e-10	0.394195	2.36324e-05	7	RPL11
2.08628e-08	0.394107	0.000497119	5	NCL
6.77146e-10	0.393982	1.6135e-05	5	UBE2C
2.0241e-07	0.393903	0.00482303	1	EPB41L2
2.67273e-05	0.393833	0.636858	6	JUNB
1.58965e-17	0.393502	3.78781e-13	5	TMCO1
3.11429e-16	0.393458	7.42073e-12	5	CCT5
2.67152e-14	0.39343	6.36569e-10	5	NDUFAB1
2.03157e-17	0.393251	4.84082e-13	5	SNRNP25
3.83859e-10	0.392859	9.14659e-06	2	JUNB
0.00187211	0.392798	1	2	JARID2
0.0011957	0.392608	1	9	SF3B1
2.42178e-17	0.392521	5.77062e-13	5	MGST3
0.000809524	0.392468	1	2	BASP1
7.99345e-11	0.392412	1.90468e-06	2	RPL35A
9.35316e-10	0.39241	2.22867e-05	6	SPCS1
8.82685e-05	0.392038	1	9	CSK
5.06209e-13	0.391973	1.2062e-08	2	NEAT1
4.07611e-08	0.391853	0.000971256	6	NR4A1
3.63805e-15	0.391782	8.66874e-11	5	FAM49B
2.36917e-10	0.391755	5.64525e-06	6	RPL17
2.07155e-11	0.391685	4.93609e-07	6	RPS11
0.000460694	0.391624	1	2	TUT7
4.69923e-14	0.391408	1.11973e-09	5	PSMA3
2.54979e-05	0.391381	0.607563	9	MX2
1.91059e-16	0.391313	4.55256e-12	5	ENTPD1
2.3554e-35	0.391246	5.61244e-31	6	ACAP1
3.33115e-10	0.390765	7.93747e-06	5	AIF1
2.46971e-16	0.390755	5.88483e-12	6	BIN1
0.000107121	0.390363	1	9	DOCK2
2.88632e-06	0.390358	0.0687753	2	ISG20
0.00336741	0.390034	1	1	SPG7
1.51334e-16	0.389464	3.60599e-12	5	MDH1
1.70391e-08	0.389419	0.000406008	1	GAA
5.90593e-05	0.389255	1	9	NR4A3
0.000108712	0.389229	1	1	TGFBI
1.26458e-07	0.389091	0.00301324	1	ATP6AP2
1.56474e-18	0.388844	3.72846e-14	5	TMEM208
5.16842e-09	0.388777	0.000123153	1	CXCL16
4.85599e-20	0.388655	1.15709e-15	5	TK1
2.49743e-13	0.38863	5.95088e-09	5	SPINT2
3.24169e-10	0.388484	7.72429e-06	5	YWHAH
5.99072e-09	0.388467	0.000142747	6	UBE2D2
1.84741e-20	0.388442	4.40201e-16	5	LPAR6
4.89099e-16	0.388135	1.16543e-11	1	BEX3
1.63403e-15	0.388044	3.89356e-11	6	SNHG7
7.07389e-14	0.388037	1.68557e-09	5	GIMAP4
2.05277e-11	0.388004	4.89134e-07	5	ACTR3
6.46493e-07	0.387987	0.0154046	1	CORO1B
9.11203e-16	0.387952	2.17121e-11	5	PARP1
2.11345e-12	0.387848	5.03593e-08	6	AAAS
0.000834526	0.387592	1	7	ID1
7.75692e-07	0.387459	0.0184832	2	FMNL1
2.14753e-20	0.387454	5.11713e-16	6	DAPP1
4.97417e-14	0.387363	1.18525e-09	5	RER1
4.34697e-15	0.3873	1.0358e-10	6	C12orf45
1.45348e-05	0.387171	0.346334	1	GNB4
6.21044e-09	0.387079	0.000147982	9	B4GALT5
3.7921e-10	0.386669	9.0358e-06	5	C20orf27
7.86817e-09	0.386653	0.000187483	1	SCPEP1
4.36672e-06	0.386633	0.10405	1	EIF4A2
3.28512e-11	0.386595	7.82779e-07	5	ARPC2
1.63229e-05	0.386508	0.388942	5	HIST1H1E
0.000252911	0.386449	1	9	AIF1
1.28067e-08	0.386391	0.000305159	7	RPL18A
0.00701155	0.386286	1	7	RNF146
6.51539e-17	0.385855	1.55249e-12	6	CAT
7.41358e-10	0.385851	1.76651e-05	7	RPL8
5.74529e-07	0.385795	0.0136899	2	SPHK1
2.87308e-09	0.385607	6.84597e-05	1	SIGLEC1
6.73421e-05	0.385527	1	1	BNIP2
1.4691e-06	0.385309	0.0350056	1	DENND4C
1.35525e-05	0.384984	0.322929	1	DIP2B
1.68081e-06	0.384874	0.0400504	5	LYZ
0.00135715	0.384849	1	9	SARAF
4.03031e-09	0.384702	9.60342e-05	1	CD74
6.52587e-06	0.384246	0.155498	2	RIPK2
1.33641e-09	0.384072	3.18441e-05	6	PABPC1
4.65526e-10	0.38389	1.10926e-05	1	CD68
6.04327e-05	0.383859	1	2	APLP2
3.95598e-10	0.383839	9.42631e-06	6	RPL21
3.5467e-08	0.383805	0.000845108	2	NAF1
0.00249645	0.383354	1	3	LAPTM5
2.58034e-22	0.383274	6.14842e-18	5	DTYMK
5.67906e-09	0.383214	0.000135321	6	CORO1A
1.28344e-06	0.383089	0.0305818	1	PTTG1IP
2.89621e-15	0.382726	6.90108e-11	5	TNFRSF21
7.60119e-14	0.382688	1.81121e-09	6	RUNX3
9.36841e-12	0.382465	2.2323e-07	5	MYDGF
2.04857e-07	0.382391	0.00488133	2	IRS2
3.23249e-15	0.382341	7.70239e-11	7	S100A8
1.06901e-05	0.382173	0.254725	1	PDIA3
5.45484e-08	0.382049	0.00129978	2	DDX60L
1.43383e-19	0.381857	3.41652e-15	5	ENPP2
3.46607e-12	0.381606	8.25896e-08	5	HNRNPA3
0.000121646	0.381539	1	1	DYNC1H1
3.4139e-13	0.38137	8.13463e-09	5	XRCC6
0.0011122	0.381216	1	9	CHMP4B
2.21439e-05	0.380831	0.527646	1	GIMAP4
0.00561077	0.380723	1	9	RBBP8
0.00100905	0.380654	1	9	SPG11
0.000387011	0.380588	1	9	TMEM120A
2.55901e-06	0.380426	0.0609761	1	TMEM59
1.97348e-12	0.380305	4.70241e-08	5	TRAPPC1
0.00140214	0.380253	1	1	ARHGAP4
0.000135969	0.380211	1	9	SLC2A6
7.4944e-21	0.380103	1.78577e-16	5	NRP1
3.83918e-13	0.37987	9.14799e-09	6	RPS15
2.36573e-13	0.379842	5.63707e-09	5	HSPA5
0.00326613	0.379784	1	2	NDEL1
5.6109e-19	0.379689	1.33696e-14	6	CPNE3
1.46181e-05	0.379512	0.348321	7	IGKC
9.40253e-14	0.379157	2.24044e-09	5	WDR1
1.27977e-13	0.379066	3.04942e-09	5	LAP3
4.69738e-09	0.378913	0.000111929	5	HLA-DPB1
4.95327e-15	0.378903	1.18026e-10	5	ILF2
2.56557e-14	0.37882	6.11324e-10	5	CNDP2
1.47339e-15	0.378698	3.51079e-11	5	RENBP
3.88693e-05	0.378663	0.926177	9	NAMPT
0.00658398	0.378489	1	7	TENT5A
2.01077e-06	0.37832	0.0479126	1	OTULINL
0.000271315	0.378265	1	9	ALDOA
4.02337e-11	0.378045	9.58689e-07	1	OLFML2B
5.37969e-18	0.377978	1.28187e-13	5	ADAP2
8.43155e-10	0.377938	2.00907e-05	5	ANXA2
0.00209011	0.377803	1	1	RANBP2
2.0135e-14	0.377728	4.79777e-10	6	IKZF1
4.40583e-20	0.377727	1.04982e-15	5	C19orf24
7.66977e-08	0.37768	0.00182755	1	HSPA5
1.40183e-12	0.377633	3.34027e-08	6	CCDC50
3.94776e-06	0.37739	0.0940673	2	PGS1
1.8017e-15	0.377278	4.29309e-11	5	MRPL4
3.33086e-05	0.377189	0.793677	9	RPL41
1.22527e-05	0.377123	0.291958	1	MT-ND6
1.72034e-13	0.377118	4.09922e-09	6	BHLHE40
6.92226e-05	0.376721	1	1	LTBR
8.57438e-20	0.376274	2.0431e-15	5	CRELD2
7.75702e-06	0.376054	0.184834	9	CDH23
0.00223645	0.375671	1	2	CDC37
2.31627e-09	0.375671	5.51922e-05	6	RPL36
0.00165096	0.375617	1	9	SQOR
8.53376e-05	0.375546	1	7	PLPPR2
0.00631215	0.375501	1	7	TNFRSF10D
0.000781102	0.375475	1	2	CHMP4B
8.62206e-13	0.375407	2.05446e-08	6	RPL11
8.18035e-05	0.375375	1	2	CCL3L1
2.44993e-09	0.374969	5.83769e-05	1	PLXND1
8.08548e-13	0.374954	1.92661e-08	5	GLMP
3.01882e-09	0.374674	7.19325e-05	2	SNAI1
4.43942e-05	0.374612	1	1	POM121
0.000317507	0.374573	1	9	SKIL
0.00160765	0.374547	1	9	MARCH7
5.70918e-11	0.374068	1.36038e-06	5	SNRPB
3.82788e-08	0.373922	0.000912107	1	GAL3ST4
1.16145e-05	0.373703	0.276749	1	CD72
2.26766e-07	0.373603	0.00540339	1	P4HB
2.12354e-20	0.373477	5.05996e-16	5	SLAMF8
5.54505e-13	0.373332	1.32128e-08	6	PHB
2.01175e-15	0.37317	4.79359e-11	5	HVCN1
0.000101138	0.37311	1	9	ZFY
8.21496e-09	0.372264	0.000195746	6	DBI
1.11259e-10	0.372082	2.65109e-06	5	IFNGR1
2.50701e-07	0.372043	0.00597371	1	SLAMF8
1.3982e-08	0.371937	0.000333162	6	RGCC
0.00975195	0.371926	1	9	KLHL18
1.02558e-05	0.371644	0.244374	1	MDM2
5.04626e-05	0.371577	1	2	ADGRE5
1.49918e-09	0.371569	3.57225e-05	9	NEDD9
4.30812e-14	0.371491	1.02654e-09	5	MRPL24
0.000535398	0.371388	1	1	HLA-DOA
8.96076e-05	0.371311	1	9	MMP24OS
0.00952022	0.371267	1	9	GSTK1
2.09054e-08	0.37114	0.000498134	1	HLA-DPB1
1.07417e-05	0.371108	0.255952	9	MAPKAPK3
2.68991e-20	0.371038	6.40952e-16	5	PARVB
2.01235e-05	0.37079	0.479503	2	STX11
5.44608e-06	0.370524	0.129769	1	TMEM123
1.38381e-05	0.370467	0.329735	1	HLA-DMA
3.80469e-06	0.370381	0.0906582	2	CLEC4E
3.19548e-06	0.370246	0.0761419	1	CAPG
5.58339e-10	0.370077	1.33041e-05	6	EZR
6.91044e-07	0.370055	0.0164662	1	LMBRD1
1.74145e-08	0.369718	0.000414954	7	RPS4X
0.000619258	0.369658	1	2	TRMT6
0.00218541	0.369168	1	7	ZFP36L2
0.00219311	0.369035	1	9	RFTN1
5.75719e-09	0.36892	0.000137182	1	MS4A6A
0.000216478	0.368902	1	3	RPL35
2.33535e-14	0.368444	5.56468e-10	5	LGMN
0.00550652	0.368351	1	1	AHNAK
0.000463237	0.368188	1	1	PJA2
2.36978e-05	0.368181	0.564672	9	ICAM3
6.96533e-09	0.367823	0.00016597	1	TCEAL4
0.00220841	0.3678	1	9	LILRB3
7.79415e-13	0.367652	1.85719e-08	5	CCT6A
3.03868e-06	0.36765	0.0724057	9	PDCD6IP
0.000103832	0.367089	1	9	LILRA2
7.76158e-10	0.366761	1.84943e-05	5	SUB1
3.67914e-11	0.366753	8.76666e-07	5	PPP1CA
8.85991e-25	0.365988	2.11114e-20	6	SEPT1
5.78288e-06	0.365272	0.137794	1	NFIC
3.89414e-12	0.365161	9.27895e-08	6	ATP5F1A
1.50337e-11	0.364884	3.58223e-07	6	RPL30
1.61409e-08	0.364717	0.000384604	6	SOCS1
0.00303111	0.364716	1	7	TKT
1.3767e-06	0.364512	0.0328041	7	HLA-B
1.88184e-06	0.3645	0.0448404	2	BHLHE40
9.34171e-07	0.364324	0.0222594	2	GPR84
1.11437e-05	0.364251	0.265532	1	HSPA8
1.41065e-09	0.364151	3.36131e-05	1	SLC1A3
1.90007e-05	0.364114	0.452749	6	RASD1
0.00044311	0.36404	1	9	ASAH1
2.16664e-08	0.36392	0.000516267	2	JOSD1
1.71115e-08	0.363566	0.000407732	2	PPP1R15B
0.00979688	0.363467	1	9	BPTF
1.72458e-08	0.363381	0.000410934	2	PDE4D
5.4471e-14	0.363226	1.29793e-09	5	MTCH2
2.99179e-06	0.362961	0.0712883	2	CARD16
5.87347e-07	0.362769	0.0139953	6	COTL1
0.000467754	0.362331	1	2	RNF149
1.8209e-14	0.362279	4.33885e-10	5	FCGR1A
1.22329e-06	0.361864	0.0291485	2	ETV3
1.32791e-05	0.361425	0.316413	9	PLK3
1.56453e-06	0.361422	0.0372795	9	SH2D3C
4.89201e-06	0.361144	0.116567	2	SEC62
4.97394e-12	0.361013	1.18519e-07	6	AL135925.1
1.07019e-09	0.360654	2.55005e-05	2	MT-ND3
2.14277e-05	0.36039	0.51058	7	RPS11
6.27711e-16	0.360244	1.49571e-11	5	NT5C
0.00151691	0.360209	1	7	SEC11A
0.00746498	0.360193	1	7	VNN1
2.13397e-07	0.36018	0.00508481	2	RPL37
5.31318e-06	0.359918	0.126602	1	TCN2
0.0037324	0.359754	1	9	SNX20
0.00280111	0.35958	1	9	SNX5
1.21176e-09	0.359573	2.88737e-05	5	MYL12A
0.00392038	0.359434	1	8	ARHGEF10L
6.90077e-10	0.359353	1.64432e-05	6	MZT2B
1.2949e-06	0.359351	0.0308549	2	JUND
2.3988e-09	0.358212	5.71587e-05	6	ERP29
1.05422e-09	0.358157	2.51198e-05	2	RPL30
5.48472e-15	0.357733	1.3069e-10	5	PLIN3
6.77047e-05	0.357707	1	1	SESN1
0.000443409	0.357592	1	2	UBALD2
7.6395e-10	0.357514	1.82034e-05	6	SEPT9
1.29777e-06	0.357191	0.0309233	1	LRP10
1.63947e-11	0.357104	3.90653e-07	6	GABARAPL2
0.00185587	0.356823	1	1	SMG1
0.00305146	0.356799	1	9	WASHC1
0.000310401	0.356671	1	9	VPS36
8.44414e-15	0.356344	2.01207e-10	5	KDELR2
7.31575e-10	0.356279	1.7432e-05	5	CSNK1A1
1.37655e-09	0.356111	3.28004e-05	5	C3AR1
1.83092e-17	0.356056	4.36272e-13	5	NIT2
9.63545e-10	0.355977	2.29593e-05	1	SAMD9L
2.41709e-12	0.35594	5.75944e-08	5	SLC16A3
7.9612e-15	0.355936	1.897e-10	5	SLC7A7
1.70222e-08	0.355811	0.000405605	6	PARK7
3.62724e-17	0.355754	8.64298e-13	5	SEC11C
6.31248e-07	0.355511	0.0150414	1	KIF1B
4.12542e-17	0.355447	9.83005e-13	5	SLCO2B1
8.50279e-05	0.355171	1	2	ATP1A1
0.00189707	0.35513	1	1	FAM198B
0.000832176	0.355105	1	3	PFN1
0.000852979	0.355042	1	9	NECAP1
3.90662e-11	0.35486	9.30869e-07	1	TMEM176A
9.69198e-13	0.354816	2.3094e-08	5	NUCB1
3.55831e-05	0.354525	0.847873	1	ANKRD37
0.000451226	0.354451	1	7	GSTK1
4.57391e-11	0.353942	1.08987e-06	5	SSR4
0.000105582	0.353866	1	1	GATM
0.000730972	0.353848	1	9	UQCRB
0.00901722	0.353792	1	9	FAM53C
0.000752093	0.353471	1	1	PLXNC1
6.00807e-10	0.352905	1.4316e-05	5	HLA-DRB1
2.26497e-09	0.352844	5.39696e-05	1	PIK3R1
9.99403e-05	0.352642	1	9	RETREG2
1.97751e-06	0.352628	0.0471201	6	RGS2
1.73723e-13	0.352602	4.13947e-09	6	CELF2
3.39018e-05	0.352549	0.807813	9	SLC11A1
8.08244e-05	0.352318	1	1	EPSTI1
2.96664e-08	0.351926	0.000706891	5	ERP29
1.3736e-16	0.351898	3.27302e-12	1	COLEC12
0.00522877	0.351882	1	9	SLC43A2
0.00504366	0.351768	1	1	KCNE1
2.55533e-07	0.351698	0.00608883	9	RAP1GAP2
2.25113e-13	0.351503	5.364e-09	6	FOXN2
9.76163e-09	0.351382	0.0002326	6	PAXX
0.000341319	0.351371	1	9	GNS
1.79673e-15	0.351333	4.28126e-11	6	SINHCAF
4.31819e-12	0.351165	1.02894e-07	6	RPL19
0.000474284	0.350972	1	3	AIF1
3.37934e-05	0.350907	0.805228	6	DNAJB4
0.00257037	0.350795	1	8	IL1R1
4.99894e-10	0.35049	1.19115e-05	5	NFIC
8.54849e-13	0.350474	2.03693e-08	5	PSMC2
0.00136573	0.350388	1	9	CIRBP
1.84615e-11	0.350297	4.39902e-07	6	SMDT1
0.00214006	0.350268	1	8	ZBTB17
1.14136e-14	0.350237	2.71963e-10	5	UQCRFS1
0.000832168	0.35021	1	7	SERPINE1
9.27186e-08	0.350144	0.0022093	5	A2M
0.00496761	0.350047	1	1	LMNB2
0.000122936	0.349903	1	1	ATAD1
8.77341e-12	0.34988	2.09053e-07	5	CD81
2.30444e-09	0.34984	5.49103e-05	6	RPL39
1.29728e-11	0.349769	3.09117e-07	6	RPL18
1.9271e-06	0.349563	0.0459189	7	RPL5
3.4237e-09	0.349251	8.158e-05	5	FGL2
0.00348131	0.349246	1	9	CD300C
1.81194e-05	0.349218	0.431749	2	BEST1
1.06908e-09	0.348769	2.5474e-05	6	BTF3
0.000368617	0.348597	1	1	SLC8B1
0.00148229	0.348538	1	7	EDF1
1.1971e-15	0.34845	2.85246e-11	5	MANF
1.06724e-11	0.348417	2.54301e-07	6	MIS18BP1
0.00492572	0.348414	1	9	UTRN
1.72478e-21	0.34834	4.1098e-17	5	TMEM37
1.20177e-14	0.348284	2.86357e-10	5	SLC25A39
1.03574e-15	0.348136	2.46797e-11	6	CDKN1B
9.7712e-06	0.3481	0.232828	1	PTGER4
0.00468442	0.347942	1	9	CTSS
2.36972e-13	0.347867	5.64658e-09	1	SLC7A8
1.71086e-15	0.347644	4.07664e-11	1	EPHX1
2.39404e-06	0.347507	0.0570453	9	ZMYND15
1.51603e-05	0.347484	0.36124	1	DARS
6.10117e-05	0.347157	1	9	CALHM6
3.94977e-17	0.346991	9.4115e-13	6	DENND1B
0.00191505	0.346847	1	9	DPEP2
0.000415698	0.346803	1	1	NAGA
3.24972e-09	0.346672	7.74342e-05	2	RPS28
3.42304e-09	0.346583	8.15642e-05	7	MTMR11
0.00022144	0.346501	1	1	MT-CO3
7.02535e-12	0.346476	1.674e-07	5	RPN1
6.81744e-05	0.346336	1	1	SDSL
2.75676e-07	0.346211	0.00656882	2	DUSP1
2.30496e-05	0.346079	0.549226	2	CSF3R
1.34681e-05	0.346036	0.320917	2	ARID5A
0.00390325	0.345909	1	7	IFT27
4.08604e-10	0.345872	9.73621e-06	1	MMP14
6.38246e-05	0.345791	1	9	AGA
1.36319e-09	0.345691	3.2482e-05	6	ZFAS1
8.50124e-11	0.345623	2.02568e-06	5	PA2G4
3.59668e-16	0.345563	8.57018e-12	5	NAA20
3.12404e-06	0.345274	0.0744397	6	KLF4
3.89009e-12	0.345056	9.2693e-08	5	MRPL20
4.12474e-05	0.345032	0.982844	9	PHF20
2.72147e-08	0.345001	0.000648471	2	ATP5F1E
0.00012979	0.344897	1	1	CLTC
1.21069e-12	0.344882	2.88482e-08	6	SNHG8
3.16981e-13	0.344879	7.55303e-09	5	PRDX5
9.41836e-06	0.344855	0.224421	9	P2RY8
1.82577e-05	0.344483	0.435044	1	GNPTAB
0.000322572	0.344321	1	1	IFI16
0.000140261	0.344197	1	1	IFNGR1
1.92721e-10	0.344109	4.59216e-06	6	GSN
0.00342638	0.344052	1	9	CCND3
0.000604586	0.344029	1	1	ADPGK
0.00633411	0.343937	1	9	SORL1
3.15683e-08	0.343853	0.000752209	7	RPS3
2.35025e-22	0.343802	5.60017e-18	9	LINC02384
0.00164588	0.343411	1	7	CLEC4A
4.77633e-14	0.343396	1.1381e-09	5	TXNDC12
0.00803186	0.343344	1	2	ACSL3
0.000878703	0.343246	1	9	TLE4
1.83802e-17	0.343199	4.37962e-13	6	PON2
1.23429e-05	0.343021	0.294106	1	KLF4
3.09319e-13	0.34293	7.37044e-09	5	TBCB
0.000101356	0.342909	1	2	EMP3
4.59824e-10	0.342771	1.09567e-05	5	SUMO2
1.23364e-10	0.342716	2.93951e-06	6	RACK1
0.00184457	0.34261	1	2	MTF1
1.46087e-12	0.342528	3.48096e-08	5	UQCRC2
1.05881e-13	0.342441	2.52293e-09	5	CORO1B
1.19761e-10	0.342423	2.85367e-06	5	PTTG1
2.96779e-09	0.342351	7.07164e-05	9	MEFV
1.72649e-13	0.342342	4.11387e-09	6	KMT2E
8.81483e-08	0.342303	0.0021004	2	IFI30
0.00119022	0.342278	1	2	DNTTIP2
0.000111953	0.342266	1	1	RCHY1
0.000529149	0.341999	1	4	MT-ND2
1.16934e-09	0.341918	2.7863e-05	6	HNRNPK
4.93399e-12	0.34178	1.17567e-07	1	MITF
1.4839e-13	0.341498	3.53583e-09	1	KLHDC8B
3.33791e-10	0.341427	7.95356e-06	5	POLR2E
7.94024e-13	0.341092	1.892e-08	5	DAD1
0.00646087	0.340655	1	1	MX1
5.38729e-13	0.340652	1.28368e-08	5	PDIA4
3.69832e-05	0.34045	0.881236	9	HDAC5
0.00112319	0.340347	1	1	EPC1
0.00013178	0.340184	1	7	SLC25A6
4.78996e-15	0.340068	1.14135e-10	6	NOP53
0.00610395	0.339956	1	4	USP10
0.000467711	0.339931	1	9	REL
4.22563e-12	0.339894	1.00688e-07	6	RPL13
2.84553e-07	0.339879	0.00678032	1	HSP90B1
1.0651e-06	0.339502	0.0253791	9	ARAP1
3.11187e-16	0.339447	7.41496e-12	5	SNRPC
1.06092e-22	0.339227	2.52795e-18	6	SEL1L3
1.90541e-13	0.339111	4.54022e-09	5	AOAH
4.49684e-27	0.33909	1.07151e-22	6	LBH
0.00185885	0.338958	1	1	PRRC2B
9.75835e-06	0.338831	0.232522	2	SERPINB8
1.6763e-06	0.338814	0.0399429	9	GPBAR1
0.00159372	0.338471	1	1	LNPEP
0.000551792	0.338291	1	9	NFE2L2
2.9038e-16	0.33802	6.91918e-12	5	MCM3
8.67041e-13	0.338018	2.06598e-08	5	CCND3
1.01423e-06	0.337528	0.024167	9	SYTL1
1.06039e-19	0.33752	2.52669e-15	9	PPP1R17
6.35078e-08	0.337383	0.00151326	1	DNASE2
0.00497555	0.337332	1	9	CYTH1
1.04333e-05	0.337154	0.248605	1	ANXA2
1.96972e-12	0.337142	4.69344e-08	5	TMEM59
2.91804e-05	0.337142	0.69531	7	TMEM91
5.57494e-14	0.337089	1.3284e-09	5	TMEM147
3.08191e-16	0.337065	7.34358e-12	5	NCF4
1.39289e-18	0.336709	3.31897e-14	6	CCNB1IP1
1.48245e-08	0.336698	0.000353239	2	SH3BGRL3
4.24569e-06	0.336653	0.101166	6	CDKN1A
1.28382e-07	0.336602	0.0030591	2	TRAF1
0.00323686	0.336596	1	9	SHOC2
0.000148679	0.336344	1	7	LSP1
1.11425e-17	0.336248	2.65503e-13	5	SAE1
0.000250213	0.336198	1	1	BTG2
1.39657e-05	0.336051	0.332776	1	CEP170
2.69025e-12	0.336001	6.41034e-08	1	NCEH1
4.06202e-12	0.335993	9.67898e-08	5	TMEM50A
1.185e-09	0.335865	2.82362e-05	1	HTRA1
1.46108e-07	0.335823	0.00348145	7	RPS24
0.00790344	0.3358	1	1	RHBDF2
6.66008e-17	0.335637	1.58696e-12	5	SUCLG1
4.48628e-20	0.335619	1.06899e-15	1	LINC01094
3.99575e-08	0.335534	0.000952107	1	LAPTM4A
1.21536e-11	0.335429	2.89596e-07	5	ERH
2.44426e-09	0.335377	5.82417e-05	5	PCNA
2.99671e-06	0.335334	0.0714056	1	CACUL1
1.04065e-05	0.335256	0.247966	2	CTNNB1
1.3199e-15	0.335252	3.14505e-11	1	KCNMA1
2.86951e-11	0.335146	6.83747e-07	5	RNASET2
7.74154e-12	0.335005	1.84465e-07	1	IGSF21
0.00117961	0.335002	1	1	SLC25A24
0.00443299	0.334953	1	9	BCAS2
9.68324e-11	0.33488	2.30732e-06	5	PSMB6
4.98667e-06	0.334806	0.118822	1	ANXA4
4.17171e-09	0.334642	9.94036e-05	5	SSR2
4.7975e-10	0.334616	1.14315e-05	1	HACD3
0.00944785	0.334568	1	1	SH3PXD2B
3.87797e-12	0.33445	9.24042e-08	5	CDK4
5.6158e-12	0.33439	1.33813e-07	5	CALM3
0.0090792	0.33425	1	7	MRPL21
1.92982e-15	0.334189	4.59837e-11	6	GAPT
1.23915e-15	0.334189	2.95265e-11	5	NAGA
2.87261e-18	0.334125	6.84486e-14	5	PLTP
8.87164e-07	0.333989	0.0211393	1	HLA-DRA
5.13412e-13	0.333973	1.22336e-08	5	NDFIP1
1.32432e-09	0.333763	3.15559e-05	5	TPI1
3.58364e-06	0.333632	0.0853911	9	SPATA13
1.99845e-07	0.333628	0.0047619	2	UBXN11
4.62372e-12	0.333585	1.10174e-07	5	SFT2D1
6.14588e-07	0.333351	0.0146444	1	TTYH3
3.82003e-05	0.333339	0.910237	1	CTNND1
5.92876e-11	0.333128	1.41271e-06	5	SNX2
7.88461e-05	0.333061	1	2	BAZ1A
3.44797e-09	0.332932	8.21582e-05	6	RPL27A
1.13481e-07	0.332785	0.00270403	1	HSP90AB1
0.00641451	0.332769	1	7	CPVL
1.53871e-18	0.332731	3.66644e-14	5	ACP2
0.000246228	0.33267	1	1	RGL1
0.00111235	0.332555	1	2	TOM1
0.00360221	0.332333	1	7	EIF3E
0.000119265	0.332331	1	7	CASP4
0.0083401	0.332289	1	1	YWHAG
2.11732e-06	0.332263	0.0504515	1	DMXL2
2.31959e-13	0.332166	5.52713e-09	5	COMMD4
6.10355e-05	0.332036	1	9	H3F3A
9.67185e-10	0.331925	2.30461e-05	5	AP1B1
1.93443e-19	0.331776	4.60935e-15	5	AXL
0.00398006	0.331696	1	9	GPR137B
0.0046842	0.331628	1	7	GALK1
6.36114e-10	0.331566	1.51573e-05	5	HLA-DPA1
0.0026709	0.331471	1	9	ATP1A1
4.69917e-15	0.331429	1.11972e-10	5	TRAPPC2L
0.00556229	0.331301	1	9	RHOF
0.000179125	0.331183	1	7	CLIC1
3.42981e-07	0.331136	0.00817256	2	PLK3
0.00162521	0.330946	1	2	AMPD2
0.0080934	0.330671	1	4	SLC25A6
3.56729e-07	0.330658	0.00850015	1	AKR1B1
9.92519e-16	0.3306	2.36497e-11	5	CCDC85B
0.00567356	0.330536	1	9	UBE2J2
5.2354e-09	0.330391	0.000124749	5	CNPY3
0.000192131	0.330367	1	5	PLAC8
0.000565097	0.330301	1	2	FAM49A
7.25712e-06	0.330263	0.172923	1	MARCKS
0.0017676	0.330114	1	9	NDUFB1
3.62553e-08	0.33004	0.000863891	6	ID2
3.48085e-05	0.329965	0.829416	9	NOTCH2
1.07573e-08	0.329387	0.000256325	1	HSPB1
4.34877e-06	0.329333	0.103622	1	CANX
0.00744461	0.329292	1	3	LAMTOR5
0.000391958	0.329147	1	3	FCER1G
1.85593e-11	0.329064	4.42231e-07	5	ENSA
0.000171934	0.328985	1	1	KCNQ1OT1
0.000586265	0.328928	1	1	MYDGF
0.00362757	0.32844	1	1	CTNNB1
0.000196481	0.328404	1	9	GBP2
8.90739e-05	0.328394	1	2	CCNT1
5.96266e-15	0.32819	1.42078e-10	6	PNISR
4.12133e-18	0.328173	9.82031e-14	6	MYCL
0.000255928	0.32799	1	2	CCL4
7.8207e-06	0.327896	0.186352	9	REPS1
2.57732e-14	0.327884	6.14123e-10	5	PDCL3
1.82633e-14	0.32768	4.35178e-10	5	ELOVL1
2.2181e-07	0.327634	0.00528528	2	RPS21
0.00102514	0.327439	1	9	HES1
1.7657e-13	0.327383	4.20732e-09	6	OXA1L
0.00026475	0.327042	1	1	DYNC1LI2
1.00343e-14	0.327033	2.39097e-10	5	POLR2G
1.68352e-19	0.327032	4.0115e-15	1	FARP1
[truncated: 1,849 more rows]
