# Supplementary material for: Refining colorectal cancer classification and clinical stratification through a single-cell atlas
Source: Genome Biol. 2022 May 11;23:113. doi: 10.1186/s13059-022-02677-z (PMC9092724; doi:10.1186/s13059-022-02677-z)
Supplement: Supplementary file 9 — Additional file 9: Table S8. List of significant differentially expressed genes from Myeloid cells. [file 13059_2022_2677_MOESM9_ESM.xlsx]

## Sheet: Table S8
Table S8: T Cell Gene Marker Data
p_val	avg_logFC	p_val_adj	cluster	gene
9.10989e-282	3.30232	2.1707e-277	20	MTRNR2L8
0	2.83531	0	20	CXCL13
0	2.50986	0	19	FGFBP2
0	2.40117	0	16	GNLY
0	2.38564	0	16	TYROBP
4.82884e-110	2.336	1.15062e-105	21	AREG
0	2.32184	0	16	FCER1G
1.57185e-307	2.26822	3.74541e-303	19	NKG7
0	2.24877	0	19	GNLY
8.44108e-235	2.22435	2.01134e-230	12	CXCL13
0	2.22116	0	9	HSPA6
0	2.18039	0	4	GZMK
0	2.0587	0	19	GZMH
0	2.05854	0	15	GZMK
0	2.0403	0	19	FCGR3A
1.1938e-176	2.00107	2.8446e-172	20	TRBV9
2.74538e-292	1.97539	6.54169e-288	19	PRF1
4.33929e-189	1.95717	1.03397e-184	19	CCL3
0	1.95066	0	9	ZFAND2A
1.2249e-206	1.9091	2.91869e-202	19	CCL4
1.22013e-207	1.86545	2.90734e-203	18	SLC2A3
2.31264e-239	1.86143	5.51056e-235	15	CCL4L2
0	1.85607	0	1	TNFRSF4
0	1.81707	0	19	GZMB
0	1.81567	0	1	FOXP3
0	1.79877	0	22	S100B
0	1.78814	0	16	KLRC1
1.20236e-171	1.78639	2.86499e-167	16	AREG
1.08964e-171	1.77588	2.59639e-167	20	GZMB
7.28114e-128	1.76974	1.73495e-123	18	CCR7
0	1.76399	0	9	HSPA1A
2.37159e-158	1.73409	5.65103e-154	20	CCL3
4.473e-124	1.72674	1.06583e-119	21	XCL1
6.44201e-202	1.72614	1.535e-197	19	SPON2
0	1.72051	0	21	CXCL2
0	1.67981	0	9	HSPA1B
1.06308e-154	1.67662	2.53312e-150	16	GZMA
0	1.65282	0	21	KIT
0	1.64046	0	16	TRDC
0	1.63598	0	15	CST7
0	1.63139	0	12	TOX2
0	1.61942	0	19	TYROBP
1.1055e-193	1.61244	2.63419e-189	20	CD8A
1.28604e-132	1.61233	3.06438e-128	20	NKG7
5.34877e-07	1.57896	0.0127451	21	IGHA1
0	1.56904	0	1	BATF
0	1.56697	0	9	DNAJB4
0	1.55443	0	14	TRDV1
5.52764e-195	1.55333	1.31713e-190	19	CST7
0	1.54303	0	10	IL17A
1.03743e-285	1.53754	2.47198e-281	19	KLRD1
0	1.53655	0	21	TYROBP
1.0756e-302	1.53084	2.56295e-298	21	LST1
4.47231e-292	1.52538	1.06566e-287	15	CCL4
4.1036e-117	1.51764	9.77806e-113	20	CTSW
0	1.50398	0	13	CD8A
1.22812e-49	1.50038	2.92638e-45	18	CD55
0	1.49817	0	13	GZMB
0	1.49759	0	11	IL17A
5.99368e-219	1.48823	1.42817e-214	19	CTSW
0	1.48799	0	16	CLIC3
0	1.48768	0	5	LINC02446
0	1.48137	0	14	KIR2DL4
6.68121e-168	1.47463	1.592e-163	21	CAT
0	1.47034	0	5	XCL1
0	1.46836	0	11	IL22
0	1.45361	0	16	XCL2
0	1.4499	0	10	TRAV1-2
0	1.44198	0	1	TNFRSF18
0	1.44195	0	16	KIR2DL4
0	1.43346	0	9	BAG3
7.99565e-121	1.42287	1.9052e-116	20	KLRD1
0	1.41362	0	4	CCL4L2
0	1.41048	0	13	KLRD1
4.66294e-54	1.40835	1.11108e-49	21	CD83
3.77476e-249	1.39121	8.99449e-245	9	KLF2
6.2615e-88	1.37555	1.49199e-83	20	RGS1
5.65285e-43	1.3702	1.34696e-38	18	NFKB1
2.69131e-200	1.36661	6.41286e-196	10	CCL20
6.81861e-136	1.36609	1.62474e-131	18	FUS
0	1.36355	0	16	HOPX
0	1.35788	0	5	XCL2
1.09813e-223	1.35434	2.61662e-219	16	CTSW
0	1.35229	0	18	MALAT1
0	1.35043	0	9	DNAJB1
1.28201e-63	1.34751	3.05477e-59	18	RALGAPA1
1.86727e-285	1.34566	4.44932e-281	16	NKG7
6.05511e-80	1.34443	1.44281e-75	22	LINC02446
0	1.33884	0	13	CCL5
3.61651e-55	1.3377	8.61743e-51	18	SC5D
6.40392e-249	1.32728	1.52593e-244	13	HOPX
2.71257e-47	1.31638	6.46351e-43	18	PDE4B
1.80509e-258	1.31625	4.30116e-254	16	CD7
7.87587e-239	1.31273	1.87666e-234	21	TLE1
0	1.30852	0	14	KLRC3
0	1.30772	0	4	CCL4
0	1.30481	0	13	KLRC1
3.26497e-285	1.30038	7.77976e-281	16	TMIGD2
0	1.29901	0	9	HSPB1
0	1.29745	0	21	LINC00299
3.42753e-101	1.29726	8.16711e-97	10	HSPA6
0	1.29091	0	5	CD8A
4.89686e-103	1.29064	1.16682e-98	20	HAVCR2
0	1.28963	0	21	TNFSF11
0	1.28305	0	16	KLRD1
1.17407e-86	1.28185	2.79757e-82	20	GZMH
3.19483e-180	1.27979	7.61263e-176	9	ATF3
1.43622e-36	1.27913	3.42222e-32	18	GPR183
0	1.27907	0	21	KRT86
3.78992e-71	1.27521	9.03062e-67	18	STAT3
1.922e-165	1.2742	4.57974e-161	18	PTPRC
9.46237e-29	1.27374	2.25469e-24	18	FAAH2
8.09061e-77	1.27054	1.92783e-72	18	EZR
5.89292e-250	1.26875	1.40417e-245	16	XCL1
1.35955e-282	1.26624	3.23953e-278	9	SERPINH1
7.65209e-35	1.26558	1.82334e-30	18	NEAT1
0	1.26521	0	1	CTLA4
2.61868e-43	1.26111	6.23979e-39	18	IL6ST
6.94722e-292	1.2539	1.65538e-287	15	NKG7
0	1.25148	0	9	HSPE1
0	1.24805	0	21	GSN
1.18543e-53	1.24699	2.82464e-49	18	HSPA5
1.08045e-185	1.24682	2.57449e-181	14	GZMA
2.64912e-125	1.23537	6.31232e-121	19	CLIC3
0	1.23122	0	13	CD8B
7.16548e-52	1.2284	1.70739e-47	19	IFNG
0	1.22807	0	5	CD8B
1.23989e-29	1.22676	2.95442e-25	18	SELL
0	1.2253	0	10	CTSH
4.71952e-132	1.22063	1.12457e-127	18	IL7R
1.13468e-180	1.22038	2.70372e-176	16	GSTP1
7.98823e-148	1.22016	1.90344e-143	18	CXCR4
0	1.21679	0	4	NKG7
7.48529e-51	1.21431	1.7836e-46	22	SELL
0	1.20985	0	14	CD160
0	1.20571	0	19	ADGRG1
3.21105e-260	1.20502	7.65129e-256	13	LINC01871
0	1.20428	0	8	YPEL5
0	1.20373	0	19	KLRF1
1.70929e-36	1.20332	4.07289e-32	22	TOB1
1.2819e-34	1.19504	3.05451e-30	22	RPS26
1.2792e-76	1.19426	3.04808e-72	19	CCL4L2
3.50066e-188	1.18583	8.34138e-184	15	GZMH
0	1.18483	0	9	JUN
1.68258e-42	1.18473	4.00926e-38	18	PDE3B
1.44273e-299	1.17502	3.43774e-295	13	GZMA
3.48411e-28	1.17388	8.30195e-24	18	MYADM
0	1.17251	0	16	KRT86
3.23663e-294	1.17161	7.71225e-290	14	TMIGD2
0	1.16988	0	4	CST7
0	1.16907	0	9	HSP90AA1
4.31946e-61	1.16862	1.02924e-56	21	SOX4
0	1.16719	0	1	IL2RA
1.23093e-183	1.16228	2.93306e-179	10	HSPA1A
6.7299e-39	1.15991	1.6036e-34	18	PTGER4
2.6513e-234	1.15142	6.31753e-230	9	EGR1
3.20513e-25	1.14861	7.63718e-21	18	TAF4B
6.41286e-104	1.14655	1.52806e-99	20	CCL5
0	1.14285	0	5	CCL4
0	1.13965	0	1	CARD16
2.58879e-29	1.13689	6.16857e-25	22	NOSIP
1.01011e-50	1.13664	2.40688e-46	20	CD63
0	1.136	0	12	ICA1
2.6687e-272	1.13467	6.35898e-268	14	CCL5
1.34548e-32	1.13353	3.206e-28	18	TSPYL2
6.07313e-95	1.1327	1.44711e-90	20	GZMA
2.74778e-148	1.12981	6.5474e-144	21	KLF4
0	1.12734	0	10	CXCR6
1.00145e-35	1.12726	2.38625e-31	18	ZNF10
3.18068e-28	1.11967	7.57892e-24	18	DDX3X
3.33918e-162	1.11964	7.95659e-158	10	HSPA1B
2.11092e-92	1.11837	5.02991e-88	20	IFNG
0	1.11829	0	11	S100A4
6.61034e-279	1.11678	1.57511e-274	9	HSPH1
0	1.11306	0	14	HOPX
0	1.1116	0	8	GPR183
0	1.1107	0	16	MATK
2.84204e-40	1.1103	6.77201e-36	21	ZFP36L1
1.67137e-214	1.10661	3.98255e-210	14	TRGV9
0	1.10574	0	14	KLRD1
1.73388e-260	1.10549	4.13149e-256	9	HSPD1
4.46292e-38	1.10482	1.06342e-33	13	AREG
1.11834e-32	1.10128	2.66479e-28	21	AC007952.4
3.41836e-288	1.09941	8.14528e-284	21	SPINK2
5.6186e-38	1.09858	1.3388e-33	22	KLF2
2.03437e-265	1.0983	4.8475e-261	12	TIGIT
7.1377e-175	1.09801	1.70077e-170	16	CCL5
0	1.09518	0	9	CACYBP
2.22184e-257	1.09506	5.2942e-253	9	MRPL18
1.0416e-171	1.09468	2.48192e-167	21	IL4I1
0	1.09362	0	16	SH2D1B
2.77494e-21	1.08981	6.61212e-17	18	GPCPD1
9.93048e-165	1.08892	2.36624e-160	19	ZEB2
1.36077e-286	1.08848	3.24245e-282	4	CMC1
8.23389e-63	1.08736	1.96197e-58	20	CD8B
2.36595e-73	1.08705	5.63758e-69	18	TNFAIP3
5.8613e-158	1.08272	1.39663e-153	16	IL2RB
2.35592e-57	1.08252	5.61368e-53	20	CCL4L2
7.01698e-177	1.08088	1.67201e-172	18	SARAF
2.37814e-45	1.07962	5.66664e-41	18	RSRP1
1.96231e-130	1.07631	4.67578e-126	16	IFITM2
0	1.07627	0	14	FAM3C
5.49175e-24	1.07517	1.30857e-19	18	ATP1A1
1.73269e-28	1.07513	4.12866e-24	19	RHOB
2.68648e-55	1.07404	6.40134e-51	20	HLA-DQB1
1.0778e-113	1.07331	2.56819e-109	9	RHOB
1.13848e-51	1.07299	2.71278e-47	18	CD69
0	1.07045	0	19	PRSS23
0	1.0703	0	5	CCL5
3.44042e-282	1.07023	8.19783e-278	18	MT-ND4L
4.36204e-24	1.06903	1.03939e-19	18	CEMIP2
4.24074e-119	1.068	1.01048e-114	16	CCL3
1.52745e-76	1.06768	3.6396e-72	21	TNFRSF25
5.78592e-20	1.06626	1.37867e-15	18	SLC38A2
6.13729e-204	1.06403	1.46239e-199	15	CD8A
1.17953e-195	1.06389	2.81058e-191	16	TNFRSF18
0	1.06362	0	8	CMTM8
0	1.06358	0	3	CD55
1.9479e-103	1.06285	4.64147e-99	19	LITAF
2.71523e-33	1.06269	6.46986e-29	18	SMCHD1
5.28871e-118	1.06228	1.26019e-113	18	MT-ATP8
0	1.05797	0	1	IL32
8.30153e-163	1.0577	1.97809e-158	15	DUSP4
7.75932e-231	1.057	1.84889e-226	9	NR4A1
1.39274e-63	1.05578	3.31862e-59	20	GNLY
3.40398e-240	1.0556	8.111e-236	18	MT-ND3
4.35946e-49	1.05542	1.03877e-44	20	LYST
1.9373e-219	1.05412	4.61619e-215	13	GNLY
1.34667e-239	1.05207	3.20885e-235	12	NR3C1
0	1.04948	0	14	ITGA1
4.51759e-116	1.04918	1.07645e-111	19	EFHD2
1.51461e-24	1.0485	3.60902e-20	18	SPTAN1
1.05997e-171	1.04754	2.52569e-167	13	ALOX5AP
2.26924e-26	1.04641	5.40716e-22	18	AP3M2
3.41735e-288	1.04575	8.14287e-284	9	PPP1R15A
0	1.04559	0	21	AFF3
2.5806e-16	1.04513	6.14906e-12	20	ATF3
3.33652e-160	1.04421	7.95025e-156	20	VCAM1
2.2188e-282	1.04298	5.28697e-278	12	GK
7.11914e-34	1.04119	1.69635e-29	20	CRTAM
1.37249e-255	1.04089	3.27037e-251	15	CRTAM
0	1.0404	0	14	TRDV2
2.34087e-180	1.03527	5.57784e-176	15	CD74
5.05718e-58	1.03479	1.20503e-53	18	SF1
2.59445e-17	1.03397	6.18206e-13	18	NDFIP1
0	1.033	0	12	SMCO4
1.36953e-254	1.03252	3.26332e-250	10	GZMA
1.43073e-266	1.03134	3.40914e-262	10	KLRB1
1.206e-194	1.03131	2.87366e-190	9	NEU1
5.56169e-220	1.02988	1.32524e-215	15	CCL5
1.32781e-89	1.02963	3.16391e-85	13	LINC02446
7.74047e-269	1.02922	1.8444e-264	19	PLEK
1.77336e-81	1.02801	4.22556e-77	10	HSPB1
0	1.02559	0	12	DRAIC
1.83449e-184	1.0248	4.37123e-180	18	MT-ND1
4.73201e-259	1.02466	1.12754e-254	16	CD160
0	1.02435	0	21	PCDH9
1.23061e-39	1.02182	2.93229e-35	20	CBLB
3.57085e-295	1.02088	8.50861e-291	9	DUSP1
0	1.01835	0	19	KIR3DL1
2.98408e-25	1.01713	7.11047e-21	20	TRAV14DV4
0	1.01694	0	4	CCL5
0	1.01588	0	3	CCR7
0	1.01581	0	11	CAPG
4.32537e-47	1.01484	1.03065e-42	20	PRF1
3.46336e-239	1.01376	8.2525e-235	4	GZMH
4.57292e-181	1.01332	1.08964e-176	13	CD63
5.40727e-58	1.01175	1.28844e-53	20	TRBV24-1
0	1.01158	0	1	DUSP4
3.38934e-13	1.01051	8.07612e-09	18	PPP1R10
0	1.01051	0	4	CCL3L1
9.43641e-18	1.01023	2.24851e-13	18	CHD1
3.53941e-06	1.00931	0.0843371	19	AREG
8.80096e-70	1.00912	2.09709e-65	10	GZMB
1.35368e-224	1.00778	3.22555e-220	14	CD7
3.64201e-176	1.006	8.67818e-172	13	PRF1
1.15849e-37	1.00567	2.76046e-33	20	HLA-DRB1
2.67981e-186	1.00408	6.38545e-182	13	CTSW
4.77856e-214	1.00387	1.13863e-209	15	HLA-DPB1
0	1.0037	0	19	S1PR5
6.85882e-167	1.00183	1.63432e-162	16	CEBPD
1.00724e-124	1.0017	2.40006e-120	16	CD247
8.44871e-22	1.001	2.01316e-17	18	SEMA4D
0	1.00044	0	14	TRGV4
1.49942e-166	0.998569	3.57282e-162	15	ITM2C
5.0486e-178	0.996567	1.20298e-173	14	GNLY
9.7956e-18	0.995614	2.33409e-13	18	RNF149
2.58944e-32	0.993991	6.17011e-28	18	TMEM131L
1.4525e-20	0.988823	3.46102e-16	18	WSB1
9.91238e-93	0.987905	2.36192e-88	21	TMIGD2
2.84433e-201	0.985522	6.77746e-197	15	CMC1
2.0332e-59	0.983966	4.84472e-55	15	TRBV7-6
3.85697e-266	0.982797	9.1904e-262	13	NKG7
1.70095e-184	0.982362	4.05302e-180	13	CXCL13
0	0.98011	0	1	CTSC
5.50899e-14	0.977993	1.31268e-09	18	MACF1
1.90834e-199	0.977436	4.54719e-195	15	HLA-DPA1
2.84214e-58	0.977409	6.77226e-54	21	LTA4H
3.37276e-63	0.977325	8.03662e-59	21	AC245014.3
1.59911e-169	0.975946	3.81037e-165	16	PRF1
4.87593e-286	0.975802	1.16184e-281	8	GLIPR1
1.2437e-252	0.975666	2.9635e-248	10	NCR3
6.75777e-41	0.974989	1.61024e-36	21	MAP3K8
0	0.973076	0	5	KLRD1
0	0.97137	0	16	KLRC3
0	0.971296	0	11	CCL20
9.59932e-74	0.969235	2.28733e-69	16	CMC1
4.90059e-84	0.965259	1.16771e-79	19	ITGB2
3.12686e-68	0.964514	7.45068e-64	20	HLA-DQA1
8.72747e-275	0.96367	2.07958e-270	18	MT-CO2
3.04432e-241	0.963448	7.254e-237	12	PDCD1
2.07223e-15	0.963095	4.93771e-11	18	CRYBG1
0	0.961334	0	16	KLRF1
3.35034e-224	0.960765	7.98318e-220	12	IL6ST
2.23796e-38	0.960577	5.33261e-34	20	HLA-DRB5
5.39819e-176	0.959811	1.28628e-171	15	CD8B
2.31175e-170	0.959757	5.50844e-166	18	MT-ND5
1.01383e-69	0.959546	2.41576e-65	9	ANKRD37
3.17278e-238	0.959473	7.5601e-234	12	RNF19A
3.97751e-30	0.957983	9.47762e-26	20	PDCD1
3.50122e-167	0.955535	8.34271e-163	16	CD63
0	0.9555	0	2	ANXA1
0	0.955225	0	16	LAT2
2.54641e-147	0.954892	6.06758e-143	19	TBX21
1.71424e-15	0.953931	4.08468e-11	18	VPS13C
6.80977e-241	0.951952	1.62263e-236	18	MT-CYB
0	0.951169	0	1	TIGIT
5.26383e-241	0.950752	1.25427e-236	12	LIMS1
6.06784e-254	0.948177	1.44584e-249	4	KLRG1
3.34496e-29	0.947417	7.97036e-25	18	SPTBN1
0	0.946645	0	12	AC012645.3
2.45418e-65	0.945623	5.84781e-61	22	YBX3
8.58383e-240	0.94554	2.04536e-235	18	MT-CO3
1.19174e-124	0.945148	2.83969e-120	10	DDIT4
9.09831e-40	0.944063	2.16795e-35	18	MT-ND6
4.21023e-185	0.943146	1.00321e-180	12	C9orf16
6.17387e-68	0.941702	1.47111e-63	19	LGALS1
4.11934e-09	0.94156	9.81556e-05	18	TGFBR2
0	0.941474	0	19	C1orf21
1.58468e-157	0.939951	3.77599e-153	12	ITM2A
2.27036e-49	0.938975	5.40982e-45	21	NCOA7
2.5068e-193	0.93891	5.97321e-189	14	SLA2
2.94297e-31	0.937954	7.0125e-27	20	APOBEC3G
5.94557e-14	0.937321	1.41671e-09	18	CHD2
4.47311e-123	0.937043	1.06585e-118	14	XCL2
4.85106e-18	0.936006	1.15591e-13	18	CCNL1
2.68142e-31	0.935807	6.38929e-27	20	LINC02446
2.21438e-203	0.933611	5.27642e-199	4	CRTAM
1.95382e-218	0.932462	4.65555e-214	15	HLA-DRB5
9.4795e-20	0.930974	2.25878e-15	18	AC016831.7
1.61821e-260	0.930804	3.85588e-256	4	CD74
8.02717e-26	0.929821	1.91271e-21	20	SIRPG
9.0429e-219	0.9266	2.15474e-214	4	HLA-DPB1
5.91354e-175	0.926248	1.40908e-170	21	IGFBP4
3.02969e-229	0.926166	7.21915e-225	17	CCR7
1.12624e-23	0.925641	2.68361e-19	20	HLA-DPA1
0	0.925564	0	3	NDFIP1
2.60457e-176	0.925049	6.20617e-172	13	CLIC3
2.10999e-32	0.923814	5.02768e-28	20	CLIC3
1.05078e-17	0.92366	2.5038e-13	18	P2RY8
1.0635e-46	0.923385	2.5341e-42	21	CTSH
1.33384e-60	0.922783	3.17828e-56	20	CD7
1.34627e-12	0.921725	3.2079e-08	18	SSH2
6.82877e-15	0.921583	1.62716e-10	18	RIPOR2
0	0.920982	0	11	LGALS3
1.03855e-155	0.920802	2.47465e-151	16	TXK
1.14865e-55	0.92028	2.73701e-51	18	NR4A2
1.46554e-10	0.917933	3.49208e-06	18	PBXIP1
6.10876e-157	0.917595	1.4556e-152	13	RGS1
8.66021e-145	0.916584	2.06355e-140	16	GZMB
1.02132e-10	0.916431	2.43359e-06	18	PER1
0	0.915314	0	8	PASK
4.72672e-23	0.915088	1.12628e-18	21	CD74
8.32758e-09	0.914787	0.00019843	18	YME1L1
2.23452e-41	0.912559	5.32441e-37	21	TRBC1
2.69657e-195	0.912073	6.42539e-191	14	PTGER2
7.25159e-163	0.911236	1.72791e-158	15	HLA-DRB1
4.4728e-17	0.910588	1.06578e-12	21	CDKN1A
1.55496e-06	0.910451	0.0370515	18	SQSTM1
1.71473e-56	0.909534	4.08587e-52	21	MAFF
3.08661e-17	0.909508	7.35477e-13	20	CTLA4
7.20685e-11	0.906406	1.71725e-06	18	ERAP2
2.16298e-44	0.904504	5.15394e-40	21	NFKB1
8.44043e-46	0.901887	2.01119e-41	21	H2AFY
6.51472e-17	0.901807	1.55233e-12	18	ERO1B
1.24587e-48	0.90019	2.96867e-44	20	GZMK
0	0.899587	0	1	DNPH1
6.03332e-174	0.898882	1.43762e-169	13	LAG3
1.15087e-86	0.896751	2.74229e-82	4	IFNG
2.86394e-32	0.894623	6.82421e-28	20	HLA-DRA
3.44718e-118	0.894525	8.21393e-114	18	MT-ND2
8.0194e-11	0.894382	1.91086e-06	18	ZC3HAV1
6.06978e-09	0.894003	0.000144631	18	REL
4.24856e-46	0.893588	1.01235e-41	21	BST2
2.54625e-249	0.892655	6.0672e-245	10	ENTPD1
0	0.891637	0	3	SELL
1.10524e-55	0.891399	2.63356e-51	21	BHLHE40
4.35736e-185	0.889089	1.03827e-180	13	CD7
6.03515e-19	0.888376	1.43806e-14	18	CCNH
0	0.887971	0	16	KRT81
1.01155e-10	0.887177	2.41033e-06	18	ITGA4
1.01703e-47	0.8869	2.42338e-43	16	IFITM3
5.77158e-255	0.886266	1.37525e-250	4	CD8A
2.71867e-279	0.885843	6.47804e-275	12	MAGEH1
8.2373e-10	0.885667	1.96278e-05	18	INPP4B
1.35985e-281	0.884722	3.24025e-277	11	LINC01871
2.28227e-15	0.884536	5.4382e-11	13	TRBV28
1.01816e-24	0.884504	2.42607e-20	21	FOSB
0	0.884142	0	10	ACTB
9.07876e-58	0.883568	2.16329e-53	18	SRSF7
9.45977e-08	0.882609	0.00225408	18	GLA
2.05191e-160	0.881251	4.8893e-156	19	ADRB2
5.75346e-18	0.881157	1.37094e-13	18	SERINC5
0	0.880965	0	13	VCAM1
4.70869e-40	0.880052	1.12199e-35	11	TRBV5-1
0	0.879827	0	1	SLAMF1
5.86179e-25	0.877424	1.39675e-20	18	SCML1
9.09733e-32	0.876236	2.16771e-27	20	LAIR2
0	0.876083	0	11	CTSH
0	0.875692	0	14	KLRC2
2.58086e-60	0.874758	6.14967e-56	19	CD247
0	0.873439	0	3	KLF2
4.56827e-270	0.873284	1.08853e-265	13	ZNF683
8.88593e-24	0.872112	2.11734e-19	18	PIK3IP1
2.82726e-201	0.872099	6.73679e-197	4	CD8B
1.72238e-18	0.871457	4.10408e-14	18	IL6R
8.46809e-210	0.871153	2.01778e-205	21	CA2
3.34896e-227	0.870426	7.9799e-223	1	PMAIP1
2.67802e-142	0.87009	6.38119e-138	10	UCP2
6.13215e-11	0.869915	1.46117e-06	18	ATM
5.21906e-09	0.869807	0.00012436	18	RANBP2
1.66575e-31	0.869203	3.96916e-27	20	DUSP4
5.10063e-76	0.867538	1.21538e-71	19	PLAC8
2.35877e-36	0.866845	5.62047e-32	21	PRPF6
4.83727e-73	0.866647	1.15262e-68	20	CCL4
4.42128e-12	0.865316	1.0535e-07	18	PPP1R15B
2.73011e-22	0.864812	6.5053e-18	18	SRSF2
0.000169506	0.864771	1	18	CD83
2.86104e-14	0.86443	6.8173e-10	18	LNPEP
3.15111e-16	0.864303	7.50846e-12	22	NDFIP1
9.80391e-08	0.862837	0.00233608	18	IFRD1
6.52185e-15	0.862567	1.55403e-10	18	CD6
1.15593e-15	0.862282	2.75435e-11	20	PTPN6
3.65852e-14	0.862119	8.71752e-10	18	CD28
9.6273e-164	0.860506	2.29399e-159	21	FCER1G
0	0.860284	0	1	MIR4435-2HG
7.324e-151	0.859792	1.74516e-146	15	SH2D1A
1.49696e-08	0.858179	0.000356695	18	KDM6B
4.40453e-83	0.857812	1.04951e-78	21	TNFSF13B
4.42862e-101	0.856858	1.05525e-96	19	FCER1G
7.16893e-51	0.856794	1.70821e-46	20	PECAM1
0	0.856453	0	5	CD160
9.37614e-235	0.856312	2.23415e-230	13	CCL4
1.82585e-08	0.856032	0.000435064	18	ADGRE5
3.64634e-58	0.854833	8.68849e-54	21	TNFRSF18
1.53321e-106	0.853753	3.65333e-102	7	CH25H
0	0.853216	0	1	S100A4
4.92223e-38	0.85269	1.17287e-33	22	NELL2
4.33579e-48	0.85255	1.03313e-43	21	ALDOC
5.79339e-30	0.852128	1.38045e-25	18	SPOCK2
1.91506e-194	0.851489	4.56321e-190	10	RBPJ
1.79739e-150	0.851412	4.28283e-146	13	HCST
2.20809e-09	0.85073	5.26143e-05	18	POLR2A
5.48764e-08	0.850618	0.0013076	18	SRPRA
6.99725e-103	0.850586	1.66731e-98	18	MTRNR2L12
2.48209e-128	0.849771	5.91433e-124	16	MAPK1
7.28598e-16	0.849455	1.7361e-11	18	BACH2
2.94362e-147	0.848717	7.01406e-143	14	CD96
8.11786e-148	0.848605	1.93432e-143	12	CORO1B
5.17559e-69	0.84822	1.23324e-64	19	ITGB1
4.88719e-121	0.847015	1.16452e-116	21	IL23R
3.35327e-21	0.846943	7.99018e-17	21	FOS
0	0.845285	0	1	CD177
3.50633e-162	0.84251	8.35487e-158	4	DUSP2
7.26618e-07	0.842175	0.0173138	18	ABLIM1
9.23019e-26	0.842044	2.19937e-21	20	RBPJ
1.26421e-281	0.841857	3.01236e-277	11	OSTF1
1.04715e-09	0.841225	2.49515e-05	18	IDS
1.52306e-234	0.840606	3.62914e-230	11	KLRB1
1.10463e-179	0.840301	2.6321e-175	18	MT-ATP6
6.50541e-157	0.839629	1.55011e-152	12	COTL1
3.04359e-54	0.839454	7.25226e-50	19	BIN2
4.66313e-180	0.83887	1.11113e-175	13	KIR2DL4
1.6788e-211	0.83849	4.00025e-207	21	KRT81
1.31792e-119	0.838184	3.14034e-115	18	MT-ND4
6.57956e-39	0.837535	1.56778e-34	21	CSF2
7.29757e-126	0.836777	1.73887e-121	13	PLPP1
4.20529e-37	0.836648	1.00204e-32	21	MPG
0	0.836177	0	1	LAIR2
4.63752e-09	0.835821	0.000110503	18	SLC38A1
3.65807e-157	0.835201	8.71644e-153	12	PASK
9.31572e-95	0.834415	2.21975e-90	9	TNF
2.66353e-30	0.834117	6.34665e-26	21	LTB
0	0.833835	0	11	CXCR6
5.64267e-103	0.833272	1.34454e-98	14	XCL1
6.0483e-91	0.832354	1.44119e-86	20	TRAV25
4.45626e-24	0.832234	1.06184e-19	20	PRDM1
2.3571e-268	0.831991	5.6165e-264	9	RPS26
7.27345e-10	0.831142	1.73312e-05	18	HNRNPU
8.6464e-25	0.830967	2.06026e-20	22	LEF1
5.10546e-154	0.830003	1.21653e-149	21	KIAA1324
8.12462e-106	0.829977	1.93593e-101	15	GZMM
1.58503e-88	0.828972	3.77682e-84	19	CCL5
1.26266e-39	0.82832	3.00866e-35	21	IL7R
0.00411703	0.827725	1	4	MTRNR2L8
1.30025e-31	0.827302	3.09825e-27	20	LAG3
3.44791e-190	0.826528	8.21568e-186	21	FES
4.71378e-21	0.826238	1.1232e-16	18	FOSB
9.84554e-11	0.825438	2.34599e-06	18	SF3B1
5.12681e-161	0.824148	1.22162e-156	10	OSTF1
3.61731e-169	0.824015	8.61933e-165	4	HLA-DPA1
0	0.82371	0	1	LINC01943
3.31818e-232	0.823022	7.90655e-228	12	TOX
8.23627e-198	0.822428	1.96254e-193	11	PHLDA1
9.64467e-21	0.821927	2.29813e-16	18	CCR4
3.82342e-196	0.821904	9.11043e-192	10	CD82
9.71711e-11	0.821698	2.31539e-06	20	FAM3C
4.77264e-08	0.820766	0.00113722	21	HSPB1
3.76642e-83	0.820089	8.97464e-79	19	C12orf75
3.13741e-216	0.819891	7.47582e-212	21	IGFBP7
4.14289e-35	0.819579	9.87167e-31	18	BTG2
5.61185e-07	0.819053	0.0133719	18	ELL2
5.34413e-08	0.818869	0.0012734	18	EML4
1.81871e-62	0.818427	4.33361e-58	21	C20orf204
2.11583e-61	0.817865	5.0416e-57	19	IFITM2
2.06062e-83	0.817381	4.91004e-79	12	SESN1
8.49383e-163	0.81658	2.02391e-158	10	LGALS3
2.97157e-13	0.816449	7.08065e-09	18	FCMR
3.05009e-139	0.81556	7.26774e-135	15	COTL1
2.36315e-44	0.813508	5.63092e-40	20	CST7
2.91852e-131	0.812982	6.95426e-127	21	PTGDR
1.03017e-158	0.812513	2.45469e-154	6	RPS26
1.99597e-217	0.812067	4.75601e-213	11	S100A6
1.04027e-91	0.811457	2.47876e-87	12	CH25H
9.86497e-252	0.811279	2.35062e-247	1	CORO1B
4.36213e-09	0.811262	0.000103941	18	ZBTB20
1.34812e-15	0.810273	3.2123e-11	20	HOPX
1.46949e-133	0.810087	3.50151e-129	14	PTPN22
8.86168e-12	0.809716	2.11156e-07	18	STK4
1.70505e-08	0.809394	0.00040628	18	GLG1
4.18469e-183	0.809349	9.97127e-179	14	SMIM3
2.57138e-160	0.809316	6.12708e-156	10	SIRPG
1.4888e-24	0.808894	3.54752e-20	21	ZFAND5
0	0.808514	0	12	CXCR5
3.20105e-43	0.80848	7.62746e-39	20	ADGRG1
2.00915e-196	0.806897	4.7874e-192	1	LTB
7.91522e-11	0.80677	1.88604e-06	18	RNASET2
0	0.806123	0	1	ARID5B
2.72053e-143	0.805009	6.48249e-139	4	HLA-DRB1
5.73313e-114	0.804953	1.36609e-109	13	CAPG
6.70442e-42	0.804638	1.59753e-37	10	RHOB
2.52314e-190	0.803629	6.01213e-186	7	PASK
1.62035e-18	0.802735	3.86097e-14	21	RASD1
7.42232e-18	0.801508	1.76859e-13	20	CD27
2.9843e-189	0.801394	7.111e-185	9	FOS
0	0.80118	0	3	LEF1
0	0.800678	0	7	JUNB
1.76444e-09	0.80057	4.2043e-05	18	N4BP2L2
2.05061e-228	0.799649	4.8862e-224	10	S100A4
1.70636e-06	0.799535	0.0406591	18	HSP90B1
3.69635e-240	0.799526	8.80767e-236	10	SH3BGRL3
6.07429e-229	0.799132	1.44738e-224	18	MT-CO1
1.6181e-34	0.79896	3.85561e-30	20	CD74
0	0.798583	0	1	RTKN2
6.04551e-18	0.798389	1.44052e-13	18	RBM39
4.55855e-158	0.798365	1.08621e-153	17	SELL
1.88554e-275	0.798081	4.49285e-271	12	TBC1D4
7.91382e-142	0.797574	1.88571e-137	4	RPS26
1.83073e-42	0.795952	4.36227e-38	21	ICAM1
3.16927e-30	0.794994	7.55174e-26	21	PRMT9
0	0.794333	0	12	GNG4
1.2207e-164	0.794031	2.90868e-160	5	UBE2S
3.74479e-35	0.79228	8.92308e-31	21	TIMP1
3.07841e-222	0.792248	7.33524e-218	1	BIRC3
1.36054e-24	0.791985	3.2419e-20	20	MT-ND6
1.9942e-24	0.791724	4.75177e-20	20	CXCR6
7.68987e-254	0.791483	1.83234e-249	11	CCR6
3.06873e-111	0.790997	7.31218e-107	13	ENTPD1
2.08144e-09	0.79092	4.95965e-05	18	RLF
1.8288e-160	0.790783	4.35765e-156	1	PKM
1.72942e-146	0.790655	4.12086e-142	13	CD52
0	0.790354	0	16	ADGRG3
1.88351e-44	0.790067	4.48803e-40	19	SELPLG
1.51858e-144	0.790048	3.61847e-140	9	NFKBIA
0.00364349	0.789326	1	18	SOD2
1.15696e-22	0.789013	2.75681e-18	20	HLA-DPB1
0	0.787994	0	1	TNFRSF9
8.92903e-297	0.787822	2.12761e-292	1	CD27
8.79816e-119	0.786731	2.09643e-114	12	FKBP5
2.13821e-41	0.786652	5.09492e-37	21	SEC11A
2.9788e-58	0.786347	7.09788e-54	18	SRGN
0.0011397	0.78617	1	18	P2RY10
3.60339e-120	0.786162	8.58616e-116	14	SCML4
3.06477e-67	0.78236	7.30273e-63	19	S100B
4.71746e-08	0.782285	0.00112408	18	EIF4G2
1.05563e-91	0.780952	2.51535e-87	13	CBLB
0	0.78034	0	1	GBP5
3.87592e-183	0.77866	9.23554e-179	12	FAAH2
6.73215e-29	0.77863	1.60414e-24	20	SYTL3
1.02502e-08	0.778393	0.000244242	18	SORL1
3.65653e-141	0.777742	8.71278e-137	19	PTGDR
0	0.77749	0	5	HOPX
7.32605e-33	0.777112	1.74565e-28	21	AQP3
1.42075e-27	0.776958	3.38536e-23	20	CARS
1.51238e-08	0.776729	0.00036037	18	TMC8
1.60159e-22	0.775258	3.81626e-18	21	ID2
1.54615e-18	0.775129	3.68416e-14	21	ZFP36
0	0.773695	0	19	CX3CR1
0.000813619	0.773625	1	18	AKAP9
8.35234e-05	0.772407	1	18	SERINC1
9.24414e-07	0.772012	0.0220269	18	TNIK
2.64411e-232	0.771992	6.30038e-228	17	KLF3
0	0.771451	0	11	ADAM19
1.68446e-11	0.771082	4.01374e-07	18	SYTL3
2.78868e-107	0.770827	6.64486e-103	13	CXCR6
4.35265e-258	0.769997	1.03715e-253	11	SH3BGRL3
5.14479e-05	0.769908	1	18	NABP1
7.25429e-24	0.769623	1.72855e-19	21	NR4A1
0	0.769234	0	1	TBC1D4
1.30836e-179	0.769121	3.11757e-175	21	S100A13
0	0.768971	0	19	IGFBP7
2.86592e-278	0.767818	6.82893e-274	8	ICOS
1.15807e-126	0.766272	2.75944e-122	9	BTG2
9.19783e-07	0.764276	0.0219166	18	CAMK4
7.57789e-40	0.763994	1.80566e-35	19	IER2
0	0.76389	0	15	ENC1
6.70413e-13	0.763663	1.59746e-08	20	CLEC2B
2.82622e-159	0.763424	6.73431e-155	14	CD63
3.55334e-53	0.762264	8.4669e-49	21	TRDC
4.57453e-96	0.762161	1.09002e-91	14	LDLRAD4
4.75893e-05	0.760908	1	18	FAM177A1
6.84831e-34	0.760712	1.63182e-29	21	FXYD5
2.69808e-178	0.759994	6.42899e-174	13	SH3BGRL3
3.55002e-226	0.759941	8.45898e-222	4	SAMD3
2.08615e-05	0.759211	0.497088	18	TLE4
6.35167e-45	0.759092	1.51348e-40	19	FLNA
4.48464e-138	0.758868	1.0686e-133	19	SH2D1B
0	0.757969	0	1	IL1R2
2.40498e-10	0.757305	5.73058e-06	18	ANKRD12
0	0.757116	0	3	SLC2A3
1.10305e-99	0.756823	2.62834e-95	18	HLA-E
9.5245e-69	0.756536	2.2695e-64	9	ANXA1
1.40492e-09	0.756379	3.34765e-05	18	CALR
9.41552e-35	0.755962	2.24353e-30	21	CASP3
3.06121e-05	0.755778	0.729424	18	PPP2R5C
8.20551e-89	0.755773	1.95521e-84	4	ITM2C
1.07155e-132	0.753444	2.55329e-128	10	LINC01871
2.62415e-150	0.752483	6.25282e-146	14	SPRY1
2.94931e-201	0.752012	7.02761e-197	11	CKLF
4.22011e-305	0.751406	1.00557e-300	4	EOMES
3.41833e-118	0.750907	8.14519e-114	10	TMIGD2
1.88761e-220	0.750178	4.4978e-216	10	LAPTM5
3.04718e-166	0.74938	7.26083e-162	10	JAML
2.17511e-120	0.74897	5.18285e-116	12	SH2D1A
1.98713e-31	0.748807	4.73493e-27	14	AREG
6.45256e-09	0.748704	0.000153752	18	MAN2A1
6.03289e-48	0.748005	1.43752e-43	21	AHR
4.24384e-133	0.747941	1.01122e-128	4	LYAR
7.90637e-15	0.747702	1.88393e-10	18	SAT1
6.33595e-11	0.747057	1.50973e-06	18	BRAF
1.44503e-09	0.746204	3.44321e-05	18	TSHZ2
2.8642e-259	0.746185	6.82481e-255	8	GPR18
1.63606e-82	0.746068	3.8984e-78	16	CCL4
1.96401e-116	0.745485	4.67984e-112	21	RORC
6.66298e-183	0.744608	1.58765e-178	7	FYB1
5.31615e-26	0.744558	1.26673e-21	22	AIF1
1.36952e-51	0.744253	3.26329e-47	20	AC243829.4
2.37453e-166	0.743445	5.65803e-162	14	LAYN
1.73467e-19	0.743035	4.13337e-15	20	ALOX5AP
8.76e-170	0.743024	2.08733e-165	19	TTC38
4.98803e-23	0.742974	1.18855e-18	20	ENTPD1
8.10006e-197	0.742816	1.93008e-192	11	NFKBIZ
7.15413e-07	0.742807	0.0170469	18	ETV3
1.58336e-25	0.742449	3.77283e-21	20	ID2
1.83986e-87	0.741396	4.38402e-83	9	TNFSF14
1.40871e-09	0.740377	3.35667e-05	10	TRBV20-1
2.87532e-11	0.740313	6.85131e-07	18	TFRC
1.59462e-90	0.740293	3.79965e-86	14	GPR65
3.21638e-181	0.740038	7.66398e-177	1	TNFRSF1B
8.90832e-90	0.73991	2.12267e-85	13	HLA-DRB1
1.25116e-131	0.739224	2.98127e-127	15	DUSP2
3.92334e-100	0.738288	9.34854e-96	15	APOBEC3G
6.18013e-06	0.738261	0.14726	18	HERC1
3.22771e-68	0.738179	7.69098e-64	19	MATK
4.98233e-25	0.738111	1.18719e-20	18	HNRNPA2B1
5.06354e-25	0.73712	1.20654e-20	19	DUSP2
1.33935e-94	0.736677	3.1914e-90	13	GZMH
3.18968e-31	0.735747	7.60036e-27	21	NFKBIA
2.8408e-96	0.735693	6.76905e-92	14	NAP1L4
2.65437e-98	0.735562	6.32484e-94	10	ID2
7.24431e-66	0.735258	1.72617e-61	13	RBPJ
4.51668e-26	0.734425	1.07623e-21	22	CD8B
4.6768e-114	0.733984	1.11439e-109	10	CAPG
4.56948e-43	0.733838	1.08882e-38	20	DTHD1
4.57844e-05	0.733705	1	18	DDX17
2.0092e-22	0.73369	4.78753e-18	19	GADD45B
7.80202e-17	0.733145	1.85907e-12	20	ABI3
0	0.732692	0	1	STAM
1.02962e-190	0.732279	2.45339e-186	21	KIAA1211L
3.35085e-227	0.732009	7.9844e-223	1	UCP2
3.03998e-17	0.7318	7.24366e-13	18	C3orf58
1.01997e-208	0.730555	2.4304e-204	11	RORA
0	0.730247	0	2	IL7R
0	0.730193	0	1	ICA1
0	0.729856	0	21	CD300LF
6.04061e-145	0.729269	1.43936e-140	21	SVIL
3.62007e-66	0.728674	8.6259e-62	19	HOPX
1.65467e-199	0.728552	3.94276e-195	1	PHLDA1
3.70845e-15	0.728368	8.83649e-11	20	AC020916.1
2.11356e-06	0.728205	0.0503618	18	SPG7
0.00484761	0.727044	1	18	PELI1
0.00166423	0.726703	1	18	TMEM259
1.58856e-96	0.726651	3.78523e-92	20	TNS3
9.99647e-06	0.725307	0.238196	18	KIAA1551
9.63098e-144	0.725172	2.29487e-139	11	PLIN2
4.23517e-142	0.725147	1.00916e-137	21	MFGE8
7.10047e-12	0.724974	1.6919e-07	18	ITGA6
9.46168e-188	0.72495	2.25453e-183	12	SRGN
0.000576791	0.724843	1	18	SMARCA5
4.31604e-302	0.724104	1.02843e-297	3	NOSIP
3.42524e-12	0.722622	8.16165e-08	21	HLA-DRA
1.26403e-123	0.722413	3.01192e-119	14	TXK
0.00247203	0.722067	1	18	ITK
1.11609e-06	0.721649	0.0265943	18	CD46
4.7624e-54	0.721491	1.13478e-49	10	LTB
7.56616e-07	0.720272	0.0180287	18	NUP98
4.65831e-43	0.719876	1.10998e-38	19	APMAP
6.26132e-130	0.718457	1.49195e-125	9	FKBP4
0.0042581	0.71823	1	18	NIPBL
7.12341e-266	0.717983	1.69737e-261	14	TRDC
8.4603e-07	0.717811	0.0201592	18	NUP58
5.35889e-192	0.717473	1.27692e-187	9	HSPA8
2.88078e-18	0.717436	6.86431e-14	21	TIPARP
6.19519e-74	0.717292	1.47619e-69	15	RGCC
8.15571e-94	0.717211	1.94334e-89	13	HLA-DPB1
1.40417e-26	0.716693	3.34585e-22	21	NFKBIZ
1.12181e-140	0.716646	2.67305e-136	17	CD55
3.82009e-26	0.716612	9.10252e-22	19	CMC1
2.1753e-150	0.716366	5.18331e-146	12	SCGB3A1
9.22906e-81	0.716011	2.1991e-76	13	LY6E
2.35218e-21	0.715629	5.60476e-17	19	CEBPD
0.000609198	0.715351	1	18	CANX
1.5304e-56	0.715018	3.64663e-52	11	TRAV29DV5
9.52946e-33	0.714777	2.27068e-28	20	KIR2DL4
0	0.714491	0	3	RPS4X
8.33548e-255	0.714186	1.98618e-250	17	RPS3A
5.81432e-15	0.713587	1.38544e-10	21	NR4A3
0.00212773	0.713205	1	18	NR4A3
2.74243e-136	0.712894	6.53467e-132	9	UBB
3.32784e-109	0.712847	7.92958e-105	14	TRGV2
9.99614e-217	0.712599	2.38188e-212	10	PFN1
1.86709e-33	0.712423	4.44891e-29	10	TNF
7.15157e-222	0.712118	1.70408e-217	1	ACP5
5.12407e-08	0.712062	0.00122096	18	KDM6A
7.39281e-179	0.711759	1.76156e-174	9	TXNIP
3.57455e-57	0.711551	8.51744e-53	10	SERPINH1
3.8328e-215	0.710791	9.13281e-211	1	SAT1
5.70713e-216	0.710723	1.35989e-211	7	ZFP36L2
0.00143402	0.708932	1	18	PRMT9
1.49349e-42	0.708892	3.55869e-38	21	DCAF11
1.77346e-08	0.708642	0.000422581	18	SFPQ
8.48319e-129	0.70849	2.02137e-124	21	CXXC5
5.40475e-05	0.708342	1	18	ATP2B1
5.89822e-05	0.706432	1	18	ERCC5
2.17036e-16	0.706222	5.17153e-12	18	TMBIM6
6.81005e-39	0.705887	1.6227e-34	19	EMP3
7.65111e-13	0.705682	1.82311e-08	20	RAB27A
0	0.705311	0	3	RPS13
1.16066e-07	0.704799	0.00276561	18	LBR
0	0.703848	0	16	FGR
5.30911e-134	0.703162	1.26505e-129	12	ICOS
0.000376056	0.702794	1	18	USP36
1.37475e-64	0.702589	3.27575e-60	19	SH3BP5
8.61104e-43	0.702256	2.05184e-38	13	TRAV12-1
1.60631e-176	0.70223	3.82752e-172	11	CEBPD
2.57216e-88	0.701395	6.12895e-84	22	IFI27
1.35369e-266	0.701229	3.22557e-262	8	SLC2A3
0.000108768	0.701086	1	18	PBX4
1.47186e-28	0.700548	3.50715e-24	21	NINJ1
1.00167e-25	0.700428	2.38677e-21	20	TNFSF9
7.15507e-116	0.699862	1.70491e-111	16	SLC16A3
0.000486529	0.699835	1	18	SUN2
7.4967e-11	0.699601	1.78631e-06	20	ITGAE
1.93712e-05	0.699523	0.461576	18	GOLGB1
1.16405e-101	0.699457	2.7737e-97	9	DOK2
1.35629e-05	0.699199	0.323176	18	CDC14A
1.4232e-170	0.695322	3.39121e-166	11	CD52
3.78698e-06	0.694881	0.0902361	21	EGR1
2.42629e-30	0.694748	5.78136e-26	21	FXYD7
0.00437949	0.693647	1	18	SRSF5
2.96062e-111	0.693364	7.05457e-107	12	PPP1CC
5.79207e-53	0.692902	1.38014e-48	19	CYBA
1.15926e-131	0.691818	2.76229e-127	17	RPS4Y1
1.70327e-100	0.691708	4.05855e-96	9	RGS2
3.47346e-182	0.691191	8.27657e-178	1	PIM2
1.06978e-79	0.689179	2.54907e-75	9	DDIT3
2.8425e-214	0.689116	6.77311e-210	13	MYO1E
0.000263715	0.68893	1	18	SESN3
7.81142e-148	0.688512	1.8613e-143	14	AOAH
0.00041476	0.688365	1	18	CDK17
1.05926e-08	0.688181	0.0002524	20	CDK2AP2
3.03672e-06	0.688072	0.0723589	18	ADAM10
4.67891e-05	0.687826	1	18	NFKB2
7.12915e-23	0.687484	1.69873e-18	21	RBPJ
6.17443e-201	0.687059	1.47124e-196	10	ACTG1
4.29125e-14	0.686989	1.02252e-09	20	SNAP47
1.50566e-08	0.686922	0.000358768	20	GALM
5.09712e-270	0.686372	1.21454e-265	12	LINC01480
1.9165e-150	0.686223	4.56664e-146	17	GPR18
1.18415e-27	0.685754	2.82159e-23	20	CD69
0	0.68466	0	10	IL26
0.00254216	0.683977	1	18	ICAM2
1.10792e-81	0.683934	2.63995e-77	14	PIK3R1
2.9381e-07	0.68383	0.00700091	18	NELL2
9.86016e-40	0.683661	2.34948e-35	13	H1FX
0	0.68358	0	3	RPL34
1.94176e-34	0.682939	4.62682e-30	19	UPP1
1.8679e-253	0.682568	4.45082e-249	3	MARCKSL1
4.94771e-153	0.681373	1.17894e-148	14	ECI2
4.52467e-226	0.680917	1.07814e-221	4	DKK3
1.9105e-215	0.680197	4.55234e-211	1	PRDM1
0	0.680172	0	3	RPS23
2.35818e-76	0.680046	5.61907e-72	15	CLDND1
8.80727e-107	0.67982	2.0986e-102	13	HAVCR2
2.65349e-126	0.679783	6.32274e-122	11	VIM
6.95279e-79	0.678298	1.65671e-74	14	MAP3K8
9.53858e-186	0.677995	2.27285e-181	1	ICOS
2.40096e-208	0.677429	5.72102e-204	1	UGP2
1.44765e-161	0.677307	3.44946e-157	11	S100A11
0.0017568	0.677297	1	18	TRA2A
1.83906e-12	0.677267	4.38211e-08	20	APOBEC3C
0	0.67657	0	14	LYN
4.60521e-09	0.676215	0.000109733	20	CD2BP2
0.00317637	0.676116	1	18	AQP3
1.01967e-06	0.675296	0.0242966	21	CITED2
1.2343e-205	0.675249	2.9411e-201	12	MAF
2.59241e-184	0.674878	6.17719e-180	11	PDE4D
1.42823e-140	0.674708	3.40319e-136	15	HLA-DQB1
1.09077e-176	0.674283	2.59909e-172	1	RGS1
1.31856e-32	0.672954	3.14187e-28	21	SELENOS
6.72276e-05	0.672618	1	18	GLS
2.30224e-211	0.672584	5.48578e-207	12	CD79A
1.10925e-18	0.672102	2.64311e-14	21	HERPUD1
4.94732e-06	0.671815	0.117885	18	CD44
0.00534147	0.671503	1	18	ASXL1
1.49687e-103	0.670753	3.56675e-99	15	LYST
2.59601e-178	0.670687	6.18577e-174	19	AKR1C3
1.12769e-192	0.670634	2.68707e-188	15	HLA-DQA1
1.93507e-107	0.670554	4.6109e-103	17	FTH1
1.78182e-83	0.670307	4.24572e-79	4	GZMM
7.33431e-124	0.670253	1.74762e-119	13	RPS26
7.76141e-115	0.66985	1.84939e-110	12	TNIK
3.08096e-157	0.669849	7.34131e-153	14	GPR15
3.15547e-16	0.669748	7.51885e-12	19	MT2A
1.49997e-196	0.669354	3.57413e-192	15	GZMA
0.00550539	0.668109	1	18	FOXP1
1.58086e-64	0.668089	3.76687e-60	15	PIK3R1
6.32964e-31	0.668011	1.50823e-26	21	SLC16A3
9.85338e-19	0.66751	2.34786e-14	18	ZNF331
4.2155e-86	0.66701	1.00447e-81	15	LITAF
1.19035e-09	0.666986	2.83636e-05	18	ANK3
0.00198327	0.666901	1	18	NUFIP2
2.32283e-66	0.66678	5.53484e-62	13	DUSP4
0	0.666553	0	1	GK
2.00157e-153	0.666441	4.76934e-149	14	TYROBP
0.00900794	0.666125	1	18	TRAF1
0	0.665374	0	1	LAYN
9.23822e-142	0.665215	2.20128e-137	12	FBLN7
0.00230607	0.664347	1	18	PRPF8
0.000389469	0.664319	1	18	MAML2
1.2436e-76	0.664261	2.96326e-72	14	TIGIT
3.78739e-114	0.664241	9.02459e-110	10	PPP1CA
9.30321e-181	0.664151	2.21677e-176	14	FCER1G
8.73536e-12	0.66404	2.08146e-07	20	FAM118A
0	0.663593	0	1	CCR8
1.16585e-184	0.663447	2.778e-180	10	GAPDH
0.00857637	0.662771	1	18	PHTF2
8.9102e-56	0.662472	2.12312e-51	10	ALOX5AP
8.55459e-22	0.662145	2.03839e-17	20	LSP1
2.04914e-21	0.661574	4.8827e-17	9	CCL20
0	0.661417	0	3	EEF1B2
2.78727e-205	0.661263	6.64152e-201	8	FAAH2
5.57872e-85	0.661123	1.3293e-80	10	LAG3
4.57958e-159	0.660623	1.09122e-154	10	CD3D
8.13943e-08	0.660298	0.00193946	18	HSPH1
5.6594e-06	0.660118	0.134852	18	HIVEP2
7.35352e-11	0.660064	1.7522e-06	20	ECI2
7.04181e-298	0.659184	1.67792e-293	16	CXXC5
3.40275e-243	0.65909	8.10807e-239	19	FGR
1.96027e-29	0.658681	4.67094e-25	21	IL18R1
7.23664e-94	0.658535	1.72435e-89	14	SIRPG
2.07929e-62	0.658503	4.95453e-58	16	IFITM1
1.90408e-60	0.657947	4.53705e-56	13	SPRY1
3.00977e-10	0.657616	7.17168e-06	20	PYCARD
3.10783e-55	0.65748	7.40535e-51	6	MALAT1
2.82083e-15	0.657403	6.72147e-11	22	RIPK2
2.23573e-112	0.65739	5.3273e-108	10	SPOCK2
0	0.657325	0	3	ARG2
0	0.656666	0	3	RPL22
1.28535e-85	0.655914	3.06272e-81	13	CCL3
2.7809e-72	0.655096	6.62633e-68	16	LSP1
2.05915e-53	0.65504	4.90653e-49	15	TUBA4A
0.000119852	0.654619	1	18	LY9
4.73013e-15	0.653217	1.1271e-10	15	TRBV7-9
0	0.653207	0	21	TGM2
4.98545e-99	0.653165	1.18793e-94	9	UBC
4.01757e-118	0.653138	9.57306e-114	21	SH2D1B
1.28215e-21	0.652737	3.0551e-17	10	IFNG
2.64465e-06	0.652359	0.0630168	18	MIA3
0.00809626	0.651746	1	18	SKIL
9.87449e-35	0.651624	2.35289e-30	21	ITGB1
2.46782e-92	0.651603	5.88032e-88	14	FYN
6.97846e-66	0.651173	1.66283e-61	21	ARHGAP10
2.86276e-44	0.650009	6.82139e-40	21	GLUL
1.67037e-53	0.649923	3.98015e-49	19	GLUL
6.54862e-298	0.648951	1.56041e-293	3	SC5D
1.43617e-231	0.648266	3.42209e-227	17	S1PR1
5.63563e-21	0.648146	1.34286e-16	21	PIM3
1.73722e-97	0.648145	4.13946e-93	10	PSME2
0.000268528	0.647374	1	18	PRRC2C
2.13922e-10	0.646903	5.09733e-06	20	CHST12
6.22716e-64	0.646651	1.48381e-59	13	HLA-DPA1
3.36107e-32	0.644781	8.00877e-28	20	TSC22D3
3.49867e-11	0.644653	8.33664e-07	20	ARHGAP9
3.97637e-117	0.644492	9.47489e-113	15	CTSW
1.63014e-19	0.644113	3.8843e-15	21	SRI
7.79502e-212	0.644084	1.8574e-207	19	KIR2DL3
6.8446e-05	0.643435	1	18	HELB
3.17271e-197	0.642862	7.55993e-193	8	ZNF331
0	0.640329	0	3	RPL14
1.88915e-74	0.640152	4.50147e-70	16	CAPG
1.84394e-97	0.639323	4.39373e-93	12	LAT
3.76723e-37	0.639126	8.97654e-33	13	TRAV13-2
1.18717e-90	0.638607	2.82879e-86	14	SYTL3
4.01726e-247	0.638512	9.57234e-243	11	IL17F
2.34449e-267	0.638497	5.58646e-263	16	IGFBP2
8.58944e-147	0.638258	2.04669e-142	5	TRGV9
0	0.638178	0	1	IKZF2
7.19629e-27	0.638095	1.71473e-22	21	IFNGR1
7.46575e-175	0.637377	1.77894e-170	3	CHMP1B
8.5574e-11	0.637118	2.03906e-06	1	TRBV20-1
7.10645e-08	0.636931	0.00169333	18	LEPROTL1
2.45005e-37	0.636902	5.83797e-33	21	CD81
4.4297e-187	0.636545	1.05551e-182	11	TANK
5.26526e-12	0.636409	1.25461e-07	20	MSN
2.67868e-29	0.635747	6.38276e-25	21	TOX2
2.51377e-10	0.635481	5.9898e-06	20	FKBP1A
1.01794e-19	0.635204	2.42555e-15	21	NSMCE1
4.22816e-14	0.634372	1.00749e-09	22	NSA2
1.72381e-215	0.634345	4.10749e-211	12	NAB1
1.81837e-256	0.634284	4.33282e-252	15	HLA-DQA2
7.27507e-33	0.6339	1.7335e-28	19	GNG2
0	0.633769	0	3	NPM1
5.86131e-33	0.633472	1.39663e-28	21	ADAM10
1.77135e-237	0.633379	4.22077e-233	3	HIST1H4C
1.79394e-119	0.633173	4.2746e-115	4	TNFSF9
6.97525e-64	0.633018	1.66206e-59	13	ADGRE5
4.66682e-53	0.632738	1.11201e-48	16	GPR65
1.54572e-215	0.632509	3.68315e-211	1	GBP2
1.05049e-80	0.632252	2.50311e-76	4	SH2D1A
4.83171e-194	0.632111	1.1513e-189	16	FCGR3A
2.35446e-228	0.631282	5.61021e-224	11	BHLHE40
9.5469e-225	0.630915	2.27484e-220	19	KIR2DL1
1.08251e-95	0.630904	2.5794e-91	12	FYB1
9.5155e-217	0.630534	2.26735e-212	3	NR4A2
2.6742e-138	0.630465	6.37208e-134	8	CREM
1.40513e-155	0.629875	3.34815e-151	2	FOSB
1.5159e-63	0.629856	3.61209e-59	14	ID3
3.95427e-68	0.62928	9.42224e-64	14	LITAF
9.61995e-198	0.629268	2.29224e-193	1	PELI1
4.08443e-76	0.629181	9.73239e-72	9	DNAJA1
0.00254855	0.6287	1	18	ATP8A1
7.60942e-302	0.628686	1.81317e-297	12	CD200
0	0.628673	0	3	RPS5
0.00410242	0.628181	1	18	B4GALT1
1.46761e-07	0.627972	0.00349703	18	NFKBID
0	0.627868	0	21	SCN1B
8.22506e-257	0.627741	1.95987e-252	14	ADGRG1
2.38508e-194	0.627602	5.68317e-190	1	GLRX
0	0.627191	0	16	NCR1
0	0.626957	0	3	RPL32
6.27336e-15	0.626938	1.49482e-10	20	TRBV12-3
9.79988e-90	0.626897	2.33512e-85	13	LAYN
2.50643e-114	0.626865	5.97232e-110	12	CNIH1
5.29561e-198	0.626752	1.26184e-193	5	ITM2C
5.75212e-115	0.626442	1.37062e-110	10	TPI1
2.25065e-74	0.626052	5.36285e-70	15	ITGB2
0	0.625828	0	3	RPL35A
1.7476e-61	0.625453	4.16418e-57	13	ANKRD28
9.73096e-157	0.625022	2.31869e-152	12	SPINT2
9.65714e-222	0.62457	2.3011e-217	11	ACTB
3.63081e-149	0.624283	8.6515e-145	11	TNFAIP3
3.68736e-105	0.624149	8.78623e-101	9	HSP90AB1
4.53679e-20	0.623827	1.08103e-15	10	ZFAND2A
2.2296e-126	0.62371	5.3127e-122	17	LDHB
1.62283e-11	0.623523	3.86687e-07	20	LCP2
1.75197e-36	0.62337	4.17459e-32	20	GAPDH
1.34352e-33	0.623211	3.20134e-29	22	RPS3A
6.96304e-139	0.622854	1.65915e-134	12	NMB
5.11427e-58	0.622772	1.21863e-53	4	CLDND1
7.53935e-100	0.621944	1.79648e-95	12	ISG20
0.000296445	0.621634	1	18	CCNT1
1.92428e-58	0.621294	4.58516e-54	20	AFAP1L2
6.88819e-11	0.621259	1.64132e-06	18	AC119396.1
1.96687e-75	0.620924	4.68665e-71	13	PTMS
0.000113597	0.620884	1	18	ITPRIP
3.78712e-93	0.620438	9.02395e-89	8	CYCS
2.18445e-117	0.620338	5.20511e-113	14	PLPP1
2.34946e-40	0.620129	5.59829e-36	9	CDKN1A
6.65822e-152	0.619877	1.58652e-147	19	FCRL6
2.13984e-151	0.619451	5.0988e-147	5	SMIM3
2.75995e-09	0.619434	6.5764e-05	20	SH2D2A
3.0752e-82	0.618752	7.32759e-78	10	PKM
2.53983e-44	0.618428	6.0519e-40	19	AOAH
1.59275e-208	0.618395	3.79521e-204	11	PFN1
6.674e-192	0.617958	1.59028e-187	13	HLA-C
7.24714e-136	0.617926	1.72685e-131	7	YPEL5
0	0.617108	0	11	GPR25
8.25929e-38	0.61708	1.96802e-33	19	GZMM
2.98486e-117	0.616835	7.11233e-113	21	VWA5A
1.99334e-185	0.61683	4.74972e-181	11	AHR
7.27897e-178	0.616662	1.73443e-173	1	BTG3
3.80794e-74	0.616632	9.07356e-70	16	HCST
0.00697837	0.616363	1	18	LSR
1.6158e-190	0.61626	3.85013e-186	15	PLEK
1.2762e-37	0.616088	3.04093e-33	19	HLA-DPB1
1.14251e-79	0.616077	2.72237e-75	16	SLA2
1.02388e-34	0.61577	2.4397e-30	20	JUN
9.58779e-10	0.615397	2.28458e-05	20	MYH9
9.00363e-32	0.615312	2.14539e-27	19	DSTN
5.6274e-37	0.615214	1.3409e-32	13	MT2A
3.59201e-30	0.614585	8.55904e-26	19	KLF2
3.51799e-66	0.613419	8.38266e-62	13	ITM2C
8.54169e-184	0.613418	2.03531e-179	8	FAM177A1
1.95557e-50	0.613285	4.65974e-46	19	SAMD3
2.3343e-186	0.613188	5.56216e-182	1	MAGEH1
0.00903552	0.61313	1	18	HCG18
0.00139465	0.61301	1	18	PDIA3
0.0076398	0.61292	1	18	CNST
2.02578e-73	0.612895	4.82702e-69	14	ITGAE
2.26573e-12	0.61289	5.39879e-08	22	TCF7
5.51333e-275	0.612577	1.31372e-270	3	ARRDC2
5.22188e-105	0.612485	1.24427e-100	5	GPR65
2.69008e-11	0.612265	6.40993e-07	20	TOX
1.47265e-28	0.611526	3.50902e-24	21	NFKBID
2.85827e-112	0.611411	6.81068e-108	10	CAPZB
2.96967e-44	0.611295	7.07614e-40	20	SH3BGRL3
0.00503371	0.611217	1	18	TAPBP
4.67734e-66	0.610714	1.11452e-61	10	CACYBP
2.30696e-137	0.610637	5.49703e-133	11	CD3G
4.87742e-82	0.610235	1.16219e-77	14	CBLB
1.08756e-06	0.610203	0.0259143	20	IDH2
5.411e-61	0.609602	1.28933e-56	15	CLEC2B
3.62964e-63	0.60896	8.6487e-59	16	MAP3K8
1.50485e-25	0.608741	3.58575e-21	21	RUNX2
4.61513e-92	0.608036	1.09969e-87	10	DNPH1
8.43901e-07	0.607924	0.0201085	18	HSPD1
4.85865e-182	0.607875	1.15772e-177	10	CFL1
4.51035e-154	0.607452	1.07473e-149	11	GZMA
1.61376e-166	0.606732	3.84528e-162	8	NR3C1
7.454e-43	0.60671	1.77614e-38	10	DNAJB4
2.44188e-101	0.606402	5.81852e-97	14	MAPK1
8.46436e-30	0.606113	2.01689e-25	16	LGALS1
5.59459e-203	0.605722	1.33308e-198	12	SLC9A9
7.333e-24	0.604789	1.74731e-19	21	DUSP6
1.32325e-252	0.604435	3.15304e-248	3	EIF3E
1.84649e-40	0.60439	4.39983e-36	13	IFNG
3.0754e-45	0.604371	7.32805e-41	19	TPST2
2.09899e-135	0.604174	5.00148e-131	12	CTLA4
5.41557e-07	0.604077	0.0129042	20	CD82
2.01305e-26	0.604049	4.79669e-22	10	CEBPD
4.43254e-112	0.603944	1.05619e-107	14	MT-ND2
2.36134e-54	0.603563	5.6266e-50	18	JUNB
3.4319e-208	0.603357	8.17754e-204	8	RPS4Y1
1.19591e-70	0.603303	2.84961e-66	19	MTSS1
0.000487368	0.603287	1	18	JAK3
4.5567e-25	0.60327	1.08577e-20	19	XBP1
0	0.603006	0	3	RPS21
3.42644e-13	0.602852	8.16451e-09	22	S1PR1
3.0001e-32	0.602831	7.14865e-28	19	GSTP1
1.14144e-91	0.602614	2.71982e-87	10	CTSC
9.1081e-31	0.602488	2.17028e-26	19	PYHIN1
3.15338e-06	0.602335	0.0751386	18	RIC1
7.57108e-26	0.602037	1.80404e-21	21	KLRB1
2.84235e-23	0.601859	6.77276e-19	4	HSPA6
0	0.601453	0	3	RPS8
1.62495e-23	0.601132	3.87193e-19	20	GCNT1
1.7194e-20	0.600747	4.097e-16	21	SESN1
1.85353e-155	0.600626	4.41659e-151	11	CD40LG
0.000778891	0.600551	1	18	TTC17
4.41868e-30	0.600008	1.05288e-25	18	DDX5
9.68305e-05	0.599791	1	18	BORCS5
7.52396e-46	0.599629	1.79281e-41	19	CD99
3.10886e-71	0.599351	7.4078e-67	15	HLA-DRA
2.47404e-214	0.599124	5.89513e-210	16	MCTP2
1.3051e-75	0.598481	3.10979e-71	9	SGK1
0.000736263	0.598405	1	18	PAG1
4.48078e-131	0.598306	1.06768e-126	10	CD2
0.000904638	0.598164	1	18	MBNL1
7.00921e-156	0.598026	1.67015e-151	2	UBE2S
3.11953e-37	0.597706	7.43322e-33	19	PTGER2
5.16964e-15	0.597641	1.23182e-10	20	SRGAP3
4.49646e-166	0.596922	1.07142e-161	11	CD2
5.59808e-185	0.596398	1.33391e-180	11	MYL6
2.47865e-58	0.596094	5.90612e-54	13	SLA2
3.96039e-06	0.595938	0.0943683	20	LGALS1
0.00357613	0.595872	1	18	CELF2
2.26967e-76	0.595298	5.40818e-72	18	HLA-A
0.00338719	0.594607	1	18	GOLGA8B
2.13037e-173	0.594227	5.07625e-169	11	ANKRD28
7.61107e-05	0.594169	1	20	NAP1L4
0	0.594166	0	3	RPS12
1.63958e-131	0.593942	3.90678e-127	11	TXN
8.68533e-27	0.593779	2.06954e-22	18	ITM2B
0.000117198	0.593081	1	18	LEMD3
6.49094e-95	0.593065	1.54666e-90	5	COTL1
2.52254e-59	0.592951	6.01072e-55	13	PAXX
1.13069e-105	0.592175	2.6942e-101	10	GALM
1.1087e-21	0.591784	2.64181e-17	20	SCPEP1
0.000128193	0.591537	1	18	CCDC47
5.52504e-263	0.591088	1.31651e-258	8	CXorf40A
0	0.59095	0	3	AIF1
2.39769e-140	0.590479	5.71322e-136	17	LEF1
0.00378658	0.589641	1	18	HUWE1
6.69294e-13	0.589082	1.59479e-08	22	CCR7
1.54252e-11	0.588947	3.67552e-07	21	IER2
1.74153e-190	0.588522	4.14973e-186	1	CYTOR
1.87601e-06	0.588447	0.0447016	20	DUSP10
1.91419e-131	0.588407	4.56113e-127	5	FKBP11
1.28226e-19	0.588049	3.05537e-15	21	TNFAIP3
4.29885e-64	0.588014	1.02433e-59	14	TRBC2
1.10775e-91	0.587907	2.63955e-87	10	ABI3
0.00280545	0.58788	1	18	NXF1
1.17516e-46	0.587706	2.80017e-42	21	NRIP1
7.08044e-106	0.587687	1.68713e-101	1	GADD45A
3.72925e-86	0.587392	8.88606e-82	14	GPR171
1.94085e-67	0.586722	4.62467e-63	13	LSP1
1.99773e-38	0.586701	4.7602e-34	13	FKBP11
0.00655802	0.586497	1	18	SETX
0	0.586061	0	3	RPS28
1.42468e-38	0.585947	3.39472e-34	19	LYAR
5.03856e-106	0.58526	1.20059e-101	5	SCML4
2.12667e-87	0.585118	5.06744e-83	15	RARRES3
9.63434e-36	0.584994	2.29567e-31	19	ANXA1
1.32437e-25	0.584957	3.15572e-21	20	MT-ATP8
9.92601e-163	0.584676	2.36517e-158	11	CD3D
3.05465e-108	0.583952	7.27862e-104	14	MT-ND4
4.15394e-11	0.583859	9.898e-07	20	TRAV9-2
0	0.583183	0	3	RPL37
1.37238e-101	0.582612	3.27012e-97	19	CD300A
6.4569e-80	0.582401	1.53855e-75	13	AOAH
1.68375e-78	0.58216	4.01204e-74	10	CKLF
3.01453e-176	0.582093	7.18303e-172	1	PBXIP1
7.11477e-83	0.582015	1.69531e-78	12	ADD3
1.37806e-122	0.581302	3.28365e-118	7	CCR7
4.05925e-292	0.580996	9.67238e-288	21	BCAS1
2.48271e-146	0.580708	5.9158e-142	11	MGAT4A
1.21586e-79	0.580273	2.89715e-75	19	THEMIS2
2.57177e-06	0.579699	0.0612801	21	CHMP1B
1.02225e-151	0.579676	2.43583e-147	8	TRAT1
4.32907e-07	0.579652	0.0103153	20	IKZF3
1.65988e-40	0.578908	3.95517e-36	13	HLA-DRA
1.26794e-30	0.57868	3.02126e-26	19	MAPK1
0	0.578633	0	3	PABPC1
9.56819e-44	0.578258	2.27991e-39	13	OXNAD1
5.98776e-87	0.578125	1.42676e-82	16	AOAH
5.02795e-16	0.577786	1.19806e-11	21	ARL4A
0.00374479	0.577655	1	18	NLRP1
7.0329e-58	0.577505	1.6758e-53	13	SYTL3
1.26645e-72	0.577285	3.0177e-68	15	NFATC2
0.00121812	0.576949	1	21	HLA-DRB1
3.64743e-67	0.575577	8.69109e-63	12	NDUFB2
2.3652e-17	0.575413	5.63579e-13	18	AREG
3.47317e-223	0.575017	8.27586e-219	1	CD74
1.10649e-08	0.574774	0.000263654	20	PAXX
1.15418e-47	0.573885	2.75017e-43	13	FAM3C
9.98771e-05	0.573808	1	18	ANKLE2
1.71578e-77	0.573682	4.08837e-73	13	CD2
0	0.572691	0	3	RPL30
2.15811e-90	0.572471	5.14235e-86	10	CAP1
4.1538e-13	0.572402	9.89767e-09	20	APOBEC3H
7.79664e-16	0.572044	1.85778e-11	10	RGS2
0	0.572024	0	3	RPL5
8.0704e-140	0.571523	1.92301e-135	11	GNG2
1.18579e-31	0.571503	2.82551e-27	20	DUSP1
4.92074e-60	0.570942	1.17251e-55	15	TENT5C
0	0.5702	0	3	RPL11
3.58566e-125	0.570184	8.5439e-121	12	OAZ1
2.2077e-10	0.570028	5.2605e-06	22	OXNAD1
6.15835e-21	0.569911	1.46741e-16	21	SMAP1
1.22228e-64	0.569641	2.91246e-60	14	SAMSN1
3.42863e-96	0.569541	8.16973e-92	16	STARD3NL
3.4502e-108	0.569172	8.22115e-104	11	ALOX5AP
1.89751e-26	0.568741	4.5214e-22	21	SEC14L1
1.00212e-07	0.568355	0.00238785	20	IQGAP1
5.1291e-67	0.568281	1.22216e-62	10	CD40LG
1.53199e-52	0.568136	3.65044e-48	4	APOBEC3G
3.76824e-170	0.567941	8.97896e-166	1	NAMPT
2.48616e-28	0.567773	5.92401e-24	22	RPS2
0	0.567592	0	3	RPL39
1.03997e-131	0.567029	2.47804e-127	8	DCXR
4.12914e-10	0.566864	9.83892e-06	10	DNAJB1
2.02418e-07	0.566773	0.00482321	19	PMAIP1
2.95345e-49	0.566623	7.03747e-45	13	KLRB1
3.56024e-36	0.566313	8.48333e-32	22	CPNE2
2.01433e-09	0.565637	4.79975e-05	22	LITAF
3.05893e-28	0.565314	7.28882e-24	19	RNF166
1.00205e-44	0.565156	2.38768e-40	16	CKLF
2.26815e-88	0.565087	5.40454e-84	1	GATA3
1.14053e-25	0.565074	2.71766e-21	19	ABHD17A
0.000259342	0.565054	1	18	SLC20A1
2.1216e-150	0.564933	5.05535e-146	9	AC022182.2
7.91092e-44	0.564824	1.88501e-39	19	PXN
6.44029e-20	0.564721	1.53459e-15	21	CHD7
2.43133e-128	0.564496	5.79337e-124	1	RPS27L
4.4307e-79	0.56446	1.05575e-74	13	CLIC1
8.02089e-55	0.563994	1.91122e-50	13	C12orf75
7.45677e-172	0.563883	1.7768e-167	21	SLC43A2
5.37143e-22	0.563865	1.2799e-17	21	MIS18BP1
2.09017e-59	0.563196	4.98046e-55	19	HLA-C
7.67762e-12	0.56312	1.82942e-07	20	TNIP3
5.93892e-73	0.563014	1.41513e-68	14	PARP8
4.43433e-165	0.562754	1.05661e-160	17	P2RY8
5.27828e-104	0.562705	1.25771e-99	12	CHI3L2
0	0.562395	0	19	PTGDS
1.06756e-49	0.562024	2.54378e-45	16	GEM
3.1495e-127	0.561813	7.50463e-123	11	RAP1B
2.43212e-69	0.561393	5.79526e-65	15	ZEB2
4.04704e-13	0.561314	9.64328e-09	22	ARMH1
4.3082e-24	0.56103	1.02656e-19	10	BAG3
2.21806e-05	0.561024	0.528519	18	NFKBIZ
1.12579e-24	0.5607	2.68254e-20	21	RIPK2
1.77116e-75	0.560483	4.22033e-71	16	ZBTB16
6.28667e-224	0.560274	1.49799e-219	8	CCR7
0	0.560164	0	8	RPS3A
9.22129e-40	0.559723	2.19725e-35	13	ITGB7
2.58357e-167	0.559501	6.15612e-163	1	TYMP
6.69836e-232	0.558884	1.59609e-227	3	YPEL5
1.17418e-190	0.558823	2.79783e-186	15	DKK3
2.84739e-06	0.55865	0.0678476	18	SFI1
1.03085e-26	0.558581	2.4563e-22	19	IFITM3
3.06905e-11	0.558497	7.31293e-07	22	P2RY8
5.14205e-06	0.558329	0.122525	20	PTPN7
1.19215e-53	0.557517	2.84066e-49	15	FABP5
3.81158e-142	0.557118	9.08224e-138	13	AC243829.4
5.19321e-58	0.55708	1.23744e-53	13	CD96
2.49202e-42	0.55677	5.93798e-38	12	H2AFZ
9.96651e-170	0.556435	2.37482e-165	3	FAM177A1
2.61995e-45	0.555798	6.24283e-41	9	SQSTM1
1.97681e-99	0.555644	4.71035e-95	1	HPGD
7.2855e-141	0.555015	1.73599e-136	14	MT-ATP6
6.82691e-109	0.554601	1.62672e-104	14	UBASH3B
1.94374e-153	0.554425	4.63155e-149	21	NCR2
5.25116e-79	0.554254	1.25125e-74	10	GBP5
3.30644e-107	0.554072	7.87858e-103	7	ZNF331
6.05357e-38	0.553762	1.44244e-33	13	ITGAE
9.562e-88	0.553614	2.27843e-83	12	ARID5B
1.46375e-151	0.553464	3.48782e-147	8	PTGER4
0	0.553403	0	16	S100A13
2.57605e-201	0.553301	6.13821e-197	8	CD28
3.42657e-57	0.553078	8.16483e-53	14	TRGV5
0	0.553019	0	3	NACA
3.13499e-46	0.552947	7.47005e-42	9	IER5
0	0.552662	0	12	PVALB
3.65574e-17	0.552628	8.71091e-13	22	RPL13A
1.47436e-76	0.55235	3.5131e-72	18	HLA-B
4.55393e-26	0.552172	1.08511e-21	20	HMOX1
0.000962507	0.552137	1	18	RAPGEF6
2.07428e-07	0.551921	0.00494259	22	PRMT2
2.64546e-34	0.551818	6.3036e-30	19	BPGM
6.1232e-174	0.551671	1.45904e-169	11	CD82
1.10523e-36	0.551494	2.63354e-32	13	GPR171
4.49652e-73	0.551123	1.07143e-68	15	LYAR
4.5002e-96	0.550809	1.07231e-91	12	VOPP1
3.87259e-112	0.550775	9.22762e-108	10	CORO1A
4.79224e-85	0.550293	1.1419e-80	12	PTPN13
2.47106e-28	0.550036	5.88804e-24	19	TGFB1
2.39951e-99	0.549913	5.71756e-95	13	LINC01480
7.05341e-31	0.549787	1.68069e-26	19	BHLHE40
0.00671642	0.549561	1	18	ABCC1
1.34681e-30	0.549477	3.20918e-26	19	RAP1B
8.96945e-194	0.549411	2.13724e-189	8	FYB1
6.3995e-27	0.549293	1.52487e-22	19	ADGRE5
2.61129e-06	0.549082	0.0622218	20	FOXN2
8.12222e-15	0.548973	1.93536e-10	21	CTSW
0	0.548576	0	12	POU2AF1
0	0.548268	0	3	BACH2
3.38957e-149	0.547688	8.07666e-145	21	CST3
1.37513e-49	0.547478	3.27667e-45	16	TGFB1
3.572e-124	0.546762	8.51136e-120	5	RUNX3
6.30133e-151	0.546171	1.50148e-146	11	TPM4
0.00348419	0.545609	1	18	APBA2
4.16443e-08	0.54516	0.0009923	22	KLF3
1.89569e-06	0.544979	0.0451706	20	ACTN4
6.25218e-134	0.544805	1.48977e-129	1	CACYBP
2.76257e-59	0.544777	6.58265e-55	14	PITPNC1
3.97245e-141	0.544602	9.46556e-137	7	KLF6
5.79351e-187	0.544484	1.38048e-182	17	RPS8
1.02648e-10	0.544314	2.44591e-06	20	SLF1
4.90259e-88	0.544237	1.16819e-83	12	NUDT16
0	0.544007	0	3	ACTN1
2.5511e-16	0.543906	6.07876e-12	21	ELOVL5
1.49867e-83	0.54372	3.57103e-79	12	ZNF331
6.67524e-208	0.543309	1.59058e-203	14	ATP8B4
4.71503e-28	0.543149	1.1235e-23	22	RPL34
0	0.542925	0	1	CUL9
1.03525e-131	0.542901	2.4668e-127	11	CMTM6
2.00201e-15	0.542869	4.77038e-11	20	KLF6
7.14986e-20	0.542685	1.70367e-15	21	Z93241.1
1.5628e-27	0.542595	3.72385e-23	9	IFNG
9.95318e-22	0.542485	2.37164e-17	21	HMGN3
1.0041e-79	0.54216	2.39256e-75	15	HCST
3.52581e-56	0.542112	8.4013e-52	14	MAP4
1.27523e-47	0.54197	3.03862e-43	4	HSPA1B
1.76924e-58	0.541467	4.21574e-54	14	GEM
3.19394e-132	0.541106	7.61053e-128	10	IL32
4.6205e-118	0.541083	1.10097e-113	11	PIM1
5.01619e-25	0.54105	1.19526e-20	19	AHNAK
1.25114e-53	0.541048	2.98122e-49	13	PSMB9
1.14323e-60	0.540587	2.72409e-56	10	GIMAP7
8.56963e-30	0.539967	2.04197e-25	16	LITAF
5.18725e-07	0.539754	0.0123602	20	SLA2
0.00156858	0.539727	1	18	KIAA1109
4.06574e-67	0.539569	9.68786e-63	10	YWHAQ
2.5197e-07	0.539297	0.00600393	20	ADGRE5
0.000866822	0.539209	1	18	S1PR1
1.18185e-14	0.538943	2.81612e-10	21	HNRNPA0
9.28039e-50	0.538902	2.21133e-45	13	CEBPD
1.7315e-43	0.538534	4.12582e-39	13	APOBEC3G
9.10489e-269	0.538221	2.16951e-264	19	OSBPL5
1.30177e-112	0.538069	3.10187e-108	4	PLEK
3.63955e-15	0.537858	8.67231e-11	22	RPL38
0.00627624	0.537204	1	18	MON2
6.85935e-38	0.53709	1.63445e-33	13	IFI27L2
1.01801e-76	0.536944	2.42572e-72	14	SYTL2
0	0.536931	0	3	RPL9
5.00303e-79	0.536899	1.19212e-74	10	SLA
1.02778e-116	0.536653	2.44898e-112	21	TSPAN4
2.72875e-36	0.53631	6.50207e-32	13	BST2
0	0.535996	0	3	RPL19
8.1917e-07	0.535795	0.0195192	20	ACP5
9.41818e-19	0.535595	2.24416e-14	22	EEF1B2
1.9668e-116	0.535593	4.6865e-112	8	CHMP1B
5.99384e-54	0.534691	1.42821e-49	16	APOBEC3G
5.35471e-63	0.534142	1.27592e-58	10	SASH3
1.95813e-89	0.533836	4.66582e-85	9	ERN1
3.7402e-78	0.53377	8.91214e-74	12	FCMR
2.03948e-76	0.533719	4.85968e-72	6	RPL36A
6.93698e-212	0.533628	1.65294e-207	3	KLF3
2.70311e-19	0.533177	6.44098e-15	21	AC020916.1
9.59004e-78	0.532988	2.28511e-73	12	TNFSF8
0.00992832	0.532657	1	18	RASA3
0.00200618	0.532613	1	18	DENND4A
3.41372e-107	0.53225	8.1342e-103	21	CHKA
3.81915e-107	0.532249	9.10027e-103	5	ITGAE
2.32472e-163	0.532203	5.53934e-159	11	YWHAH
2.48151e-166	0.532149	5.91294e-162	9	DNAJA4
0	0.531878	0	3	RPS14
3.58135e-106	0.53174	8.53364e-102	5	ID2
0.00816169	0.531618	1	18	MGAT5
3.84559e-140	0.531455	9.16327e-136	11	CAPZB
1.12425e-254	0.531272	2.67887e-250	12	LIMS2
2.18469e-72	0.531173	5.20568e-68	12	TMEM123
5.98168e-98	0.531065	1.42532e-93	2	LMNA
7.87549e-26	0.530879	1.87657e-21	19	KLF3
3.86815e-84	0.530734	9.21702e-80	15	AOAH
9.44699e-186	0.530221	2.25103e-181	11	MIR4435-2HG
2.43026e-92	0.529804	5.79082e-88	10	SLAMF1
1.5699e-65	0.5295	3.74075e-61	21	ABHD15
5.41057e-82	0.528868	1.28923e-77	15	OAZ1
2.97525e-42	0.528781	7.08942e-38	14	H1FX
3.21995e-12	0.528773	7.6725e-08	21	RGS16
3.93943e-174	0.528418	9.38688e-170	8	P2RY10
0	0.528412	0	3	RPL21
9.85035e-97	0.528394	2.34714e-92	10	CLIC1
6.92448e-94	0.528253	1.64996e-89	15	TNFSF9
2.22089e-66	0.528232	5.29194e-62	10	CD3G
6.52705e-17	0.528051	1.55526e-12	9	SAT1
2.69787e-112	0.527994	6.4285e-108	3	ALG13
1.41738e-13	0.527876	3.37734e-09	21	TXK
6.71124e-81	0.527784	1.59915e-76	13	S100A4
0	0.527719	0	3	RPL29
1.94161e-95	0.527087	4.62647e-91	1	SYNGR2
8.48671e-45	0.527	2.02221e-40	13	CHST12
6.4714e-41	0.526948	1.54201e-36	19	IFITM1
1.46278e-137	0.526066	3.48551e-133	15	EOMES
3.03056e-129	0.52578	7.22122e-125	11	ANXA5
3.41645e-129	0.525751	8.14071e-125	5	ANXA1
5.97648e-13	0.525686	1.42407e-08	21	LDLRAD4
1.36732e-15	0.525425	3.25805e-11	19	IER3
1.66076e-65	0.525182	3.95726e-61	16	KLRB1
1.27671e-12	0.525031	3.04215e-08	19	TRBC1
0	0.524255	0	3	RPS2
0.00108634	0.52401	1	20	CFLAR
1.4463e-53	0.523992	3.44623e-49	16	ALOX5AP
2.93898e-08	0.5239	0.000700301	18	APP
9.17026e-25	0.52364	2.18509e-20	19	SYTL3
3.92859e-31	0.523607	9.36104e-27	19	MYL12A
8.65768e-28	0.523143	2.06295e-23	22	RPS12
3.22715e-126	0.522994	7.68966e-122	17	PABPC1
9.20792e-24	0.522971	2.19406e-19	20	HSP90AA1
1.83616e-55	0.522836	4.37521e-51	4	HLA-DRA
1.83016e-10	0.522799	4.36091e-06	20	TNFAIP3
3.21171e-126	0.522555	7.65286e-122	10	MYL6
5.67687e-32	0.522464	1.35268e-27	4	HSPA1A
4.03622e-18	0.522208	9.6175e-14	21	JAML
3.3255e-174	0.522013	7.92399e-170	8	GPCPD1
3.59766e-09	0.521998	8.5725e-05	20	HERPUD1
2.36923e-92	0.521793	5.64539e-88	13	GAPDH
6.56894e-169	0.521694	1.56525e-164	5	TRGV2
2.80599e-66	0.521614	6.68612e-62	21	LTC4S
0	0.521107	0	3	RPL18
5.56783e-39	0.520899	1.3267e-34	19	NCR3
2.1757e-23	0.520666	5.18426e-19	19	SYNE1
0.00206399	0.52057	1	18	NCL
4.76545e-20	0.520481	1.13551e-15	21	ZBTB16
1.39455e-41	0.52036	3.32294e-37	13	PRDM1
1.29121e-26	0.519934	3.0767e-22	22	RPS4X
8.41275e-104	0.519851	2.00459e-99	10	ARPC2
2.90538e-54	0.519573	6.92294e-50	1	LGALS1
9.71844e-98	0.519401	2.31571e-93	4	DTHD1
1.19555e-24	0.519254	2.84877e-20	13	PHLDA1
2.9271e-11	0.51921	6.9747e-07	20	MIR155HG
6.92914e-138	0.519164	1.65107e-133	1	RHBDD2
1.03766e-09	0.519095	2.47254e-05	22	BACH2
2.59553e-117	0.518956	6.18462e-113	2	NFKBIA
2.59735e-24	0.518925	6.18896e-20	22	RPS13
3.43205e-21	0.51854	8.1779e-17	22	RPSA
1.07959e-33	0.518401	2.57245e-29	16	PIK3R1
1.27021e-20	0.517738	3.02666e-16	21	SMIM3
4.95256e-53	0.517693	1.1801e-48	10	RNF167
0	0.517688	0	3	RPL3
6.51672e-105	0.517161	1.5528e-100	10	RAC2
1.82531e-111	0.517062	4.34935e-107	10	RHOA
6.68741e-28	0.51696	1.59348e-23	13	FKBP1A
6.03363e-59	0.516899	1.43769e-54	16	SPRY1
2.33646e-79	0.516695	5.56731e-75	16	NCR3
0.00117437	0.516517	1	18	NDUFV2-AS1
1.20946e-117	0.516509	2.8819e-113	12	SLC25A46
2.92739e-75	0.516455	6.97538e-71	15	NAA50
6.9552e-75	0.516385	1.65728e-70	12	IKZF3
1.73859e-157	0.51627	4.14272e-153	1	SPOCK2
3.86383e-195	0.51627	9.20674e-191	17	LYPD3
7.148e-73	0.51611	1.70322e-68	17	NOSIP
6.03288e-46	0.516035	1.43752e-41	15	TRAT1
3.12123e-108	0.516014	7.43726e-104	10	GPR25
5.73836e-156	0.515891	1.36734e-151	10	IL23R
1.14463e-115	0.515839	2.72742e-111	16	PLCG2
2.84886e-28	0.51574	6.78827e-24	9	RBKS
0.00014798	0.515688	1	20	RBBP4
5.66602e-29	0.51541	1.3501e-24	22	RPL18A
3.21864e-76	0.51524	7.66937e-72	10	TMEM167A
0.00127066	0.515055	1	20	ARHGAP30
1.67474e-21	0.514763	3.99057e-17	21	JMY
8.51257e-190	0.514713	2.02837e-185	11	ZEB2
7.31592e-151	0.514596	1.74324e-146	11	ATP2B4
2.25886e-21	0.514529	5.38242e-17	18	HSP90AB1
8.18947e-107	0.514507	1.95139e-102	15	SAMD3
3.64245e-109	0.514461	8.67922e-105	11	ARPC1B
2.87805e-98	0.514134	6.85781e-94	9	CD40LG
1.57638e-162	0.514103	3.75621e-158	8	TCF7
3.55886e-68	0.513912	8.48004e-64	10	SELENOT
0	0.513845	0	21	LDLRAD3
1.90601e-13	0.513544	4.54164e-09	22	C1orf162
1.9062e-10	0.513222	4.54208e-06	20	S100PBP
3.33806e-12	0.513105	7.95394e-08	21	PHLDA1
4.65812e-220	0.513085	1.10994e-215	16	IRF8
2.72523e-77	0.513019	6.49367e-73	13	CD3D
7.72809e-36	0.512747	1.84145e-31	19	KLRG1
3.75398e-39	0.512743	8.94498e-35	21	DHRS3
5.83895e-145	0.512732	1.3913e-140	11	ARPC2
1.05493e-16	0.512608	2.5137e-12	21	PRNP
2.76792e-147	0.512573	6.5954e-143	14	GFOD1
5.16065e-37	0.512555	1.22968e-32	4	GIMAP4
1.68878e-43	0.512464	4.02403e-39	16	TPI1
7.17329e-58	0.512287	1.70925e-53	12	NAP1L4
6.31919e-75	0.51227	1.50574e-70	14	RGS1
4.90303e-52	0.512047	1.16829e-47	15	PSMB9
2.07046e-61	0.511863	4.93348e-57	10	WDR1
1.90779e-49	0.511795	4.54588e-45	19	LPCAT1
4.58344e-71	0.511396	1.09214e-66	15	CXCR3
2.52772e-35	0.510932	6.02304e-31	13	IFI6
0	0.510877	0	1	ZC2HC1A
0.000529975	0.510238	1	18	SLC16A7
2.11453e-33	0.51013	5.03851e-29	13	PTPN22
1.11617e-70	0.509927	2.65961e-66	21	IL1R1
6.37413e-13	0.509814	1.51883e-08	22	RPL7
1.83068e-97	0.509721	4.36214e-93	17	SESN3
1.15483e-11	0.509667	2.75172e-07	20	JAKMIP1
6.63297e-24	0.509666	1.58051e-19	22	RPL14
1.00271e-100	0.509585	2.38925e-96	10	RUNX2
8.61665e-135	0.509563	2.05318e-130	14	MT-CYB
0.00817499	0.509385	1	18	PCNX4
1.46873e-146	0.509319	3.49969e-142	11	GAPDH
6.09695e-67	0.509157	1.45278e-62	10	LAIR1
3.5276e-69	0.508934	8.40556e-65	21	HDAC9
3.82887e-18	0.508555	9.12342e-14	21	ST3GAL1
2.91041e-134	0.50848	6.93492e-130	2	S100A11
0.00504496	0.508439	1	18	ITPR1
1.6426e-10	0.508349	3.91398e-06	20	LAYN
5.45358e-21	0.508055	1.29948e-16	19	PTPRE
8.62806e-110	0.507897	2.05589e-105	11	LDLRAD4
1.03975e-273	0.507682	2.47751e-269	11	IL23R
2.87384e-63	0.507448	6.84779e-59	4	AOAH
2.21397e-224	0.50727	5.27546e-220	11	TMSB4X
5.34917e-84	0.507251	1.2746e-79	13	ADGRG1
0	0.507248	0	3	RPS6
0.00548973	0.507206	1	18	CD53
1.35516e-203	0.506981	3.22907e-199	16	ATP8B4
1.88015e-79	0.506479	4.48003e-75	10	EVL
9.39208e-109	0.50636	2.23794e-104	14	AUTS2
7.89324e-06	0.506277	0.18808	20	SLA
2.93247e-38	0.506008	6.98749e-34	14	UBE2S
4.3142e-44	0.505866	1.02799e-39	14	DUSP5
9.18174e-73	0.505807	2.18782e-68	7	GTF2B
6.27461e-31	0.50567	1.49511e-26	4	KLF2
9.81462e-29	0.505485	2.33863e-24	10	GADD45G
1.1314e-74	0.505082	2.6959e-70	10	GYG1
1.62352e-24	0.505059	3.86852e-20	22	RPL37
2.19093e-103	0.505002	5.22054e-99	17	RPL7
1.82163e-07	0.504943	0.00434058	22	EIF2S3
6.45796e-81	0.50457	1.5388e-76	7	GPR183
4.12213e-05	0.504554	0.982222	21	LMNA
2.24232e-08	0.504368	0.000534301	20	AHI1
1.82292e-87	0.504356	4.34365e-83	14	LINC01871
2.53178e-49	0.50433	6.03273e-45	12	RAB9A
2.69308e-58	0.50421	6.41708e-54	10	PGAM1
8.45043e-125	0.503852	2.01357e-120	12	TIAM1
1.51294e-91	0.503597	3.60503e-87	15	F2R
1.36146e-41	0.503524	3.2441e-37	4	IER2
1.93109e-50	0.502654	4.60139e-46	21	SKAP2
3.48394e-61	0.502648	8.30152e-57	16	CHST12
0	0.50256	0	3	RPL12
2.06499e-198	0.502522	4.92046e-194	3	TCF7
1.09351e-78	0.502437	2.60561e-74	7	IL6ST
1.23975e-145	0.502111	2.95409e-141	21	SIGLEC7
5.72333e-50	0.502071	1.36375e-45	19	ZNF683
0.000430843	0.501824	1	20	MT2A
7.67513e-35	0.501533	1.82883e-30	16	ITGAE
3.23999e-46	0.501252	7.72024e-42	13	CCL4L2
0	0.501009	0	11	IL26
4.22553e-140	0.501007	1.00686e-135	8	VPS37B
1.6953e-22	0.50089	4.03956e-18	19	SH2D2A
3.61456e-29	0.500863	8.61277e-25	16	NSMCE1
7.80726e-84	0.500449	1.86031e-79	12	CTSB
1.72483e-12	0.50039	4.10992e-08	16	NFKBIZ
0	0.500257	0	12	AL109914.1
4.67739e-69	0.500063	1.11453e-64	13	SRGAP3
1.16276e-63	0.499927	2.77062e-59	16	CST7
3.73459e-25	0.499896	8.89877e-21	19	APOBEC3G
6.53962e-153	0.499494	1.55826e-148	8	PRMT9
3.9127e-22	0.499376	9.32318e-18	22	RPS21
5.38986e-255	0.499317	1.2843e-250	14	HMOX1
3.16429e-49	0.499267	7.53988e-45	16	ARHGAP9
8.55423e-112	0.499213	2.0383e-107	11	CAP1
2.73105e-42	0.499169	6.50755e-38	6	GADD45B
5.0662e-05	0.49902	1	20	KLRC1
1.6497e-42	0.498884	3.9309e-38	21	RIN3
5.03755e-06	0.4988	0.120035	20	BUB3
1.58515e-06	0.4987	0.0377709	22	FBL
2.53206e-22	0.498457	6.03339e-18	19	S100A10
1.78152e-42	0.498078	4.245e-38	16	SEC11A
1.17371e-63	0.498045	2.79672e-59	7	SOCS3
4.09336e-32	0.497125	9.75366e-28	13	DRAP1
2.07525e-30	0.49697	4.9449e-26	13	ETS1
1.12939e-74	0.496923	2.69111e-70	9	AHSA1
3.93268e-91	0.496604	9.37079e-87	14	MSH3
5.88401e-32	0.496392	1.40204e-27	9	PLIN2
2.77879e-105	0.496283	6.62131e-101	10	CD70
0	0.495924	0	3	RPS9
5.8198e-26	0.495858	1.38674e-21	16	ITM2C
3.52071e-17	0.495543	8.38914e-13	19	IRF1
0.00115085	0.495458	1	18	SEL1L
2.0171e-12	0.495457	4.80634e-08	21	REL
6.78252e-43	0.495318	1.61614e-38	19	F2R
7.13545e-06	0.495288	0.170023	21	RBKS
4.00476e-194	0.495277	9.54255e-190	3	RASGRP2
2.62534e-145	0.495153	6.25566e-141	8	NR4A2
3.6382e-16	0.494912	8.6691e-12	19	ARL4C
1.87491e-92	0.494737	4.46754e-88	1	HLA-DRB1
1.49507e-153	0.494678	3.56244e-149	11	JAML
1.43823e-99	0.494507	3.42701e-95	16	GFOD1
2.56743e-135	0.494438	6.11767e-131	3	VPS37B
2.94495e-89	0.49439	7.01723e-85	10	ARPC3
7.53513e-88	0.494331	1.79547e-83	16	RIN3
2.8889e-78	0.494244	6.88367e-74	14	BCAS4
3.42443e-33	0.494091	8.15974e-29	19	TFDP2
1.14488e-28	0.493935	2.72802e-24	4	CCL3
1.17456e-118	0.493804	2.79875e-114	21	RRAD
7.18543e-112	0.49367	1.71214e-107	8	BCAS2
8.35247e-45	0.493665	1.99023e-40	16	GLIPR2
7.7934e-05	0.493612	1	19	TNF
9.43766e-116	0.493515	2.24881e-111	17	EEF1B2
2.41885e-186	0.493366	5.76363e-182	3	SATB1
1.10773e-64	0.49319	2.63949e-60	12	STX11
1.58609e-119	0.49304	3.77933e-115	8	SELENOK
7.07615e-125	0.493	1.68611e-120	15	DTHD1
4.80612e-20	0.492833	1.1452e-15	20	FASLG
6.70138e-118	0.49274	1.59681e-113	11	YWHAQ
2.08115e-80	0.49255	4.95896e-76	10	TPM3
4.91655e-51	0.492486	1.17152e-46	10	ACTR3
3.3556e-82	0.492261	7.99571e-78	9	MXD1
0	0.49183	0	3	RPS15A
7.56054e-43	0.491499	1.80153e-38	10	RGS1
3.45884e-40	0.491375	8.24172e-36	16	LCP1
0.00409017	0.491372	1	20	SMC4
1.92768e-11	0.491181	4.59329e-07	21	DUSP1
1.33393e-85	0.491036	3.17848e-81	17	ABLIM1
4.94941e-158	0.490936	1.17935e-153	11	C12orf75
2.14626e-132	0.490696	5.11412e-128	12	IL6R
5.12662e-60	0.490509	1.22157e-55	16	GNPTAB
8.23318e-96	0.490182	1.9618e-91	17	TCF7
4.11693e-23	0.490131	9.80981e-19	19	S100A6
7.99926e-55	0.489996	1.90606e-50	13	ID2
5.44476e-77	0.489887	1.29738e-72	4	HCST
2.11737e-55	0.489431	5.04526e-51	14	PAXX
4.31267e-05	0.489345	1	20	SAMSN1
3.35463e-61	0.488974	7.99341e-57	14	LYAR
7.92596e-121	0.488814	1.8886e-116	1	CCR6
1.27464e-50	0.488725	3.0372e-46	5	ODC1
0.0055728	0.488669	1	20	ARPC5L
1.12306e-10	0.48863	2.67602e-06	21	HLA-DQA1
2.1049e-14	0.488462	5.01556e-10	22	CD55
0	0.48845	0	12	KSR2
1.94072e-181	0.487924	4.62434e-177	1	ENTPD1
1.91911e-05	0.48791	0.457286	20	CXCR3
0	0.487901	0	21	PRAM1
3.86572e-168	0.48784	9.21124e-164	17	RPS12
1.13063e-266	0.487765	2.69407e-262	3	RPL31
9.03245e-62	0.48761	2.15225e-57	7	PPP1R2
0.000200742	0.487071	1	20	ANKRD28
2.39853e-183	0.486602	5.71521e-179	11	TNFSF13B
3.35967e-66	0.486574	8.00543e-62	5	TGFB1
1.35676e-56	0.486458	3.2329e-52	10	FKBP11
3.22453e-07	0.486374	0.00768341	10	CCL4L2
1.53882e-101	0.486361	3.66669e-97	14	TLE1
1.83145e-65	0.486351	4.36398e-61	10	UBE2L6
1.54584e-126	0.486174	3.68344e-122	21	TEC
1.19797e-33	0.486118	2.85453e-29	13	GNPTAB
4.90622e-100	0.486118	1.16905e-95	11	CLEC2B
3.89933e-78	0.486075	9.29133e-74	4	CTSW
1.41107e-84	0.486038	3.36229e-80	14	PRF1
1.0039e-82	0.485887	2.3921e-78	17	YPEL5
1.98645e-41	0.485696	4.73332e-37	16	MAFF
8.74151e-44	0.4856	2.08293e-39	13	MATK
1.14871e-06	0.485527	0.0273716	19	ATF3
1.48484e-125	0.485163	3.53809e-121	11	GBP5
6.61555e-41	0.484952	1.57635e-36	2	AL138963.3
3.10674e-76	0.484754	7.40275e-72	10	S100A6
3.86326e-42	0.484666	9.20536e-38	14	HNRNPL
8.78102e-216	0.484311	2.09234e-211	1	MAST4
8.47962e-30	0.484075	2.02052e-25	7	SESN1
1.38324e-91	0.484064	3.29598e-87	13	CD9
3.76413e-05	0.483853	0.896918	20	RGS2
0	0.48319	0	3	RPS25
2.29606e-78	0.482953	5.47105e-74	14	CEBPD
2.70145e-149	0.482504	6.43702e-145	3	SMDT1
1.48758e-246	0.482495	3.54461e-242	11	GNA15
0	0.482114	0	3	RPS27
1.65361e-05	0.481673	0.394023	20	UBASH3B
1.04752e-73	0.481644	2.49602e-69	19	GK5
2.26361e-147	0.481518	5.39374e-143	17	RPL5
4.99454e-31	0.48137	1.1901e-26	4	DNAJB1
2.22404e-34	0.480967	5.29943e-30	13	SIRPG
4.09913e-05	0.480648	0.976741	20	SP100
9.53798e-20	0.480542	2.27271e-15	19	PTPN4
1.37848e-74	0.480464	3.28463e-70	7	RNASET2
0.00648773	0.480256	1	18	CCNL2
8.67785e-63	0.480249	2.06776e-58	10	POLR2G
1.20574e-10	0.480228	2.87303e-06	22	TXK
0.000579437	0.480156	1	20	ANXA6
7.79099e-45	0.480135	1.85644e-40	16	MPG
4.63921e-151	0.479763	1.10543e-146	11	CFL1
2.12567e-11	0.47971	5.06504e-07	18	KLF6
1.29869e-06	0.479529	0.0309451	19	HSPA6
2.00792e-129	0.47952	4.78447e-125	8	USP36
2.73156e-87	0.479332	6.50877e-83	10	PLEKHF1
4.62749e-19	0.479317	1.10264e-14	19	HMGN3
7.10545e-76	0.479164	1.69309e-71	19	TGFBR3
6.4711e-91	0.478781	1.54193e-86	5	LYAR
1.54048e-62	0.478545	3.67065e-58	10	PPIB
1.97346e-62	0.478439	4.70235e-58	14	EVL
3.56424e-58	0.478349	8.49288e-54	9	CLK1
7.1604e-87	0.477803	1.70618e-82	14	IL12RB2
9.84868e-38	0.477633	2.34674e-33	13	TRG-AS1
2.65706e-77	0.477577	6.33124e-73	10	LRRN3
4.19658e-14	0.477124	9.99961e-10	22	TRABD2A
8.00211e-54	0.47705	1.90674e-49	14	AP3S1
4.22311e-158	0.476963	1.00628e-153	1	CASP1
2.68821e-112	0.476893	6.40547e-108	11	FKBP1A
6.4984e-19	0.476713	1.54844e-14	19	SLA2
4.63065e-05	0.476459	1	20	LCP1
1.20738e-73	0.476397	2.87695e-69	6	FOS
2.21516e-78	0.476281	5.27829e-74	14	GNPTAB
3.17523e-126	0.476174	7.56595e-122	10	GPR34
0	0.475938	0	3	RPS27A
1.19283e-169	0.475834	2.84226e-165	17	RPS14
1.97992e-68	0.475744	4.71776e-64	17	GPR183
2.70075e-09	0.475714	6.43535e-05	20	AKAP13
2.36482e-17	0.475636	5.6349e-13	20	ARPC2
0.00135765	0.47546	1	20	KIAA1551
7.16129e-148	0.475357	1.70639e-143	9	NFKBIE
0	0.475349	0	3	RPL10A
1.313e-104	0.475327	3.12862e-100	11	UCP2
0.00795227	0.475189	1	20	HNRNPA3
7.00903e-203	0.475063	1.67011e-198	3	LDHB
3.87531e-59	0.475046	9.2341e-55	10	LPXN
1.61798e-42	0.475005	3.85533e-38	6	IER2
0	0.474995	0	3	RPS18
7.256e-24	0.474933	1.72896e-19	13	IDH2
1.81034e-94	0.474703	4.31368e-90	11	COTL1
0	0.474485	0	5	NKG7
5.99581e-34	0.47435	1.42868e-29	13	PSME2
3.33972e-42	0.474347	7.9579e-38	19	HSH2D
7.26435e-36	0.474122	1.73095e-31	13	GALNT2
2.52619e-72	0.473801	6.01941e-68	10	IL12RB1
0.0015029	0.473234	1	20	BCLAF1
1.08535e-117	0.473152	2.58617e-113	11	TAGLN2
1.30601e-101	0.473035	3.11195e-97	11	SPOCK2
2.72796e-94	0.472895	6.50017e-90	5	PARP8
1.09272e-32	0.472887	2.60373e-28	19	KLRC3
2.23605e-60	0.472684	5.32805e-56	14	TRG-AS1
3.17165e-94	0.47259	7.55741e-90	1	ENO1
2.28678e-218	0.472217	5.44893e-214	4	GZMA
3.9078e-54	0.471369	9.31151e-50	4	CXCR3
1.16986e-119	0.470977	2.78753e-115	11	ANXA2
1.76646e-163	0.470953	4.20912e-159	17	RPL32
5.71742e-17	0.470929	1.36235e-12	22	RPL9
7.43666e-49	0.470826	1.77201e-44	7	EIF4A3
2.54348e-43	0.470561	6.0606e-39	16	TLN1
2.91535e-34	0.470556	6.9467e-30	13	GSTP1
1.67271e-51	0.470056	3.98574e-47	12	RGS10
2.67482e-65	0.470034	6.37355e-61	17	DCXR
2.98675e-30	0.469935	7.11683e-26	10	MT2A
1.37009e-136	0.469582	3.26465e-132	17	RPL10A
1.2389e-07	0.469458	0.00295204	22	KLRG1
1.04108e-29	0.469272	2.48068e-25	13	PARP8
3.13158e-06	0.469043	0.0746193	22	TMEM123
3.0253e-63	0.469031	7.20868e-59	9	GADD45B
1.24549e-141	0.468821	2.96775e-137	17	RPS13
8.694e-125	0.46848	2.07161e-120	12	IGFBP4
0.00297801	0.468467	1	20	SP140
2.86687e-99	0.468412	6.83118e-95	7	ANKRD55
6.12856e-49	0.468354	1.46031e-44	15	CYTOR
8.1168e-97	0.468105	1.93407e-92	11	PPP1CA
2.26468e-64	0.467825	5.39629e-60	2	FOS
1.25062e-66	0.467783	2.97998e-62	8	CCR6
3.23308e-81	0.467579	7.70377e-77	15	OASL
4.99178e-42	0.467047	1.18944e-37	10	CTLA4
4.61626e-10	0.46699	1.09996e-05	22	PDE3B
1.01023e-21	0.466812	2.40717e-17	19	HCST
0	0.466662	0	3	RPL36
3.07758e-246	0.466243	7.33325e-242	21	STAC
2.18061e-29	0.466141	5.19595e-25	13	SIT1
1.19776e-81	0.466127	2.85403e-77	11	CD83
3.03469e-273	0.46608	7.23106e-269	3	EEF2
5.83824e-32	0.466035	1.39114e-27	13	SUPT3H
0	0.465654	0	1	FANK1
2.42985e-32	0.465647	5.78984e-28	5	TRBV9
2.75737e-23	0.465642	6.57026e-19	22	RPL18
3.73973e-53	0.465625	8.91103e-49	10	GBP2
1.29204e-08	0.465537	0.000307868	21	ATF3
1.03961e-36	0.465397	2.47718e-32	21	CPNE7
1.0322e-53	0.465356	2.45953e-49	12	TCF7
6.74352e-17	0.46535	1.60685e-12	22	RPS5
3.96202e-14	0.465269	9.4407e-10	21	CD164
0.00159129	0.465268	1	20	TNFRSF1B
8.10843e-97	0.465192	1.93208e-92	5	SYTL3
1.35469e-64	0.465192	3.22795e-60	10	PARK7
1.15974e-47	0.465105	2.76343e-43	10	EID1
4.00845e-139	0.46508	9.55133e-135	14	MT-CO1
5.97399e-145	0.465015	1.42348e-140	11	ZNF267
9.84772e-40	0.465007	2.34652e-35	13	MSN
4.98974e-42	0.46498	1.18896e-37	14	LINC02446
4.18513e-33	0.46495	9.97234e-29	13	ABI3
1.85406e-110	0.464941	4.41785e-106	8	PTP4A1
1.12709e-145	0.464601	2.68563e-141	11	TMEM167A
2.01152e-144	0.464541	4.79305e-140	3	LITAF
4.97511e-50	0.464228	1.18547e-45	10	PRELID1
1.43586e-40	0.464149	3.42136e-36	4	LYST
1.5111e-49	0.464051	3.60066e-45	13	ITGA1
5.68053e-136	0.463954	1.35356e-131	1	DUSP10
0.000786394	0.463838	1	18	ZC3H12D
9.58074e-61	0.463731	2.2829e-56	15	LAG3
0	0.463684	0	3	EEF1A1
4.43108e-17	0.463556	1.05584e-12	22	RPL37A
8.28952e-11	0.463505	1.97523e-06	9	CKS2
1.26558e-06	0.463448	0.0301561	20	FUT8
1.28207e-53	0.462604	3.05493e-49	10	PPP1R18
1.12937e-07	0.462364	0.00269107	20	TNFRSF9
4.79528e-06	0.461792	0.114262	20	ZEB2
8.13407e-65	0.461687	1.93819e-60	10	PDCD1
3.35972e-12	0.461679	8.00555e-08	19	MAFF
1.31175e-138	0.461599	3.12565e-134	1	EPSTI1
1.04996e-05	0.461285	0.250185	20	XAF1
3.50518e-133	0.461262	8.35215e-129	11	CALCOCO2
5.37318e-147	0.461255	1.28032e-142	11	GYG1
0.00254416	0.46125	1	20	ITGA4
2.47476e-82	0.461212	5.89685e-78	12	CD4
1.76645e-51	0.461197	4.2091e-47	10	FKBP1A
3.54704e-125	0.461069	8.45188e-121	8	SOCS3
3.33424e-54	0.460824	7.94482e-50	12	LBH
4.05447e-35	0.460706	9.66099e-31	9	MID1IP1
1.74775e-107	0.460693	4.16455e-103	8	EZR
3.53342e-179	0.460578	8.41942e-175	17	RPL18A
7.82185e-63	0.460437	1.86379e-58	15	PLA2G16
1.75655e-147	0.460256	4.18551e-143	8	INPP4B
1.3512e-35	0.46023	3.21964e-31	13	LYST
0	0.460201	0	3	RPL24
1.65999e-23	0.459818	3.95543e-19	16	LY6E
0.00051487	0.459799	1	20	EID1
4.48523e-162	0.459765	1.06874e-157	1	GAPDH
1.45773e-127	0.459681	3.47348e-123	1	CD82
2.05312e-107	0.459543	4.89217e-103	11	GPR65
6.97222e-27	0.459499	1.66134e-22	21	TNFRSF4
1.67156e-20	0.459488	3.98299e-16	22	RPS18
3.79177e-279	0.459399	9.03502e-275	11	RNF144B
3.09473e-240	0.459252	7.37413e-236	3	RPL38
1.86035e-76	0.459173	4.43285e-72	6	MT-ND3
7.09329e-58	0.459009	1.69019e-53	21	SLC4A10
1.75517e-05	0.458992	0.418222	20	CD96
9.59387e-25	0.458781	2.28603e-20	4	FABP5
3.14319e-42	0.458646	7.4896e-38	13	NELL2
2.44765e-187	0.458629	5.83226e-183	3	RPL36A
3.18957e-187	0.458228	7.60011e-183	12	CEP128
9.37595e-19	0.457644	2.2341e-14	22	RPL24
1.68742e-49	0.457611	4.02078e-45	14	ARHGAP9
1.45044e-257	0.457599	3.4561e-253	11	IL4I1
9.95634e-36	0.457024	2.3724e-31	16	CLEC2B
1.38743e-54	0.457015	3.30597e-50	21	LYN
1.33283e-133	0.456995	3.17587e-129	1	LTA
2.02469e-15	0.456924	4.82442e-11	21	SLC25A39
1.14019e-141	0.45676	2.71685e-137	11	CD70
6.23329e-97	0.45666	1.48527e-92	11	PSME2
0	0.45653	0	1	LINC02195
2.44528e-16	0.456274	5.82661e-12	21	CTNNB1
2.04691e-52	0.456247	4.87739e-48	9	TIFA
5.05608e-113	0.456178	1.20476e-108	11	ICOS
2.15617e-10	0.455735	5.13772e-06	20	CD3G
0	0.45564	0	21	NECTIN2
8.4288e-12	0.455306	2.00842e-07	18	FOS
6.15756e-15	0.455139	1.46722e-10	21	DEK
9.48547e-73	0.45506	2.2602e-68	19	KIR3DL2
3.18278e-58	0.454968	7.58393e-54	10	RAP1B
3.25852e-74	0.45494	7.76441e-70	5	PTPN22
2.34326e-05	0.454741	0.558351	22	EIF3E
5.28905e-49	0.454718	1.26027e-44	9	CHORDC1
1.74627e-24	0.454704	4.16101e-20	21	COQ8A
5.81043e-91	0.454602	1.38451e-86	17	SH3YL1
4.34501e-82	0.45453	1.03533e-77	10	PSME1
2.39708e-117	0.454363	5.71175e-113	8	RNF138
0	0.454261	0	3	RPL26
6.30522e-36	0.454212	1.50241e-31	9	TAGAP
2.29485e-106	0.454134	5.46818e-102	11	CORO1A
1.08734e-16	0.453958	2.59092e-12	21	NCR3
8.6084e-209	0.453776	2.05121e-204	11	FURIN
1.36394e-18	0.453681	3.24999e-14	21	FURIN
5.73219e-35	0.453571	1.36587e-30	16	PHYKPL
4.74446e-137	0.453568	1.13051e-132	8	LDHB
6.83288e-10	0.453516	1.62814e-05	18	KLF2
4.36843e-34	0.453472	1.04091e-29	21	GRAMD2B
8.54605e-67	0.453365	2.03635e-62	19	ENC1
5.58681e-188	0.453109	1.33122e-183	8	CXCR5
1.70774e-60	0.452945	4.06921e-56	13	MYL6
2.51802e-27	0.452865	5.99995e-23	15	NR4A3
0.000212712	0.452522	1	20	RASA2
2.69692e-125	0.452513	6.42623e-121	7	BTG1
2.46558e-57	0.45236	5.87499e-53	5	PFKFB3
9.41893e-31	0.45235	2.24434e-26	4	PARP8
4.35747e-49	0.45233	1.0383e-44	10	RORA
1.31968e-121	0.452321	3.14454e-117	11	RBPJ
2.15076e-63	0.452287	5.12482e-59	14	RIN3
1.7825e-42	0.452171	4.24735e-38	10	CCDC107
2.65354e-71	0.451886	6.32286e-67	14	CD55
1.47163e-91	0.451773	3.50659e-87	10	PTPN13
2.48882e-95	0.451512	5.93037e-91	11	MSN
3.01389e-18	0.451304	7.18151e-14	22	RPL23A
5.6302e-48	0.451295	1.34156e-43	10	ENO1
4.68546e-117	0.451292	1.11645e-112	17	RPL22
6.82132e-104	0.450859	1.62538e-99	11	TMEM50A
0	0.450804	0	16	NCR2
0	0.450774	0	3	RPL10
4.95646e-237	0.450626	1.18103e-232	3	LYPD3
1.48757e-100	0.450509	3.54457e-96	5	DAPK2
1.13564e-68	0.450374	2.70599e-64	9	AC243960.1
1.85767e-169	0.450204	4.42646e-165	5	GZMB
2.55086e-09	0.450016	6.0782e-05	21	TMEM107
1.34232e-70	0.449949	3.19848e-66	12	CD27
9.04532e-90	0.44987	2.15532e-85	12	SH3TC1
3.27517e-161	0.449846	7.80408e-157	10	RORC
3.19527e-64	0.449653	7.6137e-60	17	RPS20
1.3482e-27	0.449599	3.2125e-23	21	HOTAIRM1
3.20593e-136	0.449396	7.6391e-132	1	FAS
2.78641e-96	0.449286	6.63946e-92	11	CLIC1
6.17128e-108	0.449214	1.47049e-103	11	PGAM1
0.00859814	0.449087	1	18	ATRX
1.77599e-46	0.448561	4.23184e-42	7	CITED2
4.14191e-37	0.4484	9.86934e-33	14	MTRNR2L12
2.13567e-29	0.448221	5.08887e-25	6	ATP2B1-AS1
7.69547e-34	0.448102	1.83368e-29	22	CD248
0.00066311	0.448088	1	20	AP3S1
5.39231e-87	0.448004	1.28488e-82	1	CMTM6
9.84795e-67	0.447982	2.34657e-62	6	RPL38
3.32974e-71	0.447886	7.9341e-67	17	VPS37B
5.19257e-47	0.447773	1.23729e-42	10	ABRACL
1.09447e-120	0.447747	2.6079e-116	11	REEP5
1.06415e-22	0.447671	2.53565e-18	22	RPS14
8.19958e-33	0.447413	1.95379e-28	10	AC243960.1
1.09637e-69	0.447413	2.61242e-65	10	LSP1
6.37507e-121	0.447116	1.51905e-116	16	CAPN12
2.98918e-87	0.447003	7.12261e-83	14	PARVB
1.5375e-30	0.446998	3.66355e-26	13	APOBEC3C
9.2487e-117	0.446948	2.20378e-112	11	NEDD9
1.29099e-48	0.446922	3.07618e-44	10	ARF5
8.44426e-26	0.446754	2.0121e-21	19	CHST12
5.05524e-303	0.446358	1.20456e-298	3	RPL37A
5.03009e-60	0.446284	1.19857e-55	16	GZMK
5.88422e-72	0.446078	1.40209e-67	13	LINC02195
1.01204e-26	0.446063	2.41148e-22	13	ARHGAP9
1.89617e-119	0.446017	4.51818e-115	3	RGCC
6.47812e-117	0.445963	1.54361e-112	1	SOD1
3.54665e-25	0.445737	8.45095e-21	21	RAB37
5.2131e-06	0.445608	0.124218	20	PSMB9
1.34367e-47	0.445547	3.2017e-43	14	PGK1
6.47943e-09	0.44553	0.000154392	22	RPL36A
1.16523e-54	0.445492	2.77651e-50	17	CHMP1B
1.93897e-51	0.445481	4.62017e-47	10	PSMB8
4.75409e-17	0.445263	1.1328e-12	19	DDIT4
7.60147e-06	0.444985	0.181128	20	SIRT2
8.13813e-125	0.444965	1.93915e-120	3	GTF2B
5.11112e-91	0.444936	1.21788e-86	11	MIR155HG
1.68549e-21	0.444835	4.01619e-17	16	CCND2
3.74633e-24	0.44478	8.92676e-20	13	PSMB8
1.12346e-129	0.444359	2.67699e-125	17	RPL9
2.53329e-07	0.44424	0.00603632	22	AES
3.50977e-103	0.443981	8.36308e-99	11	LPXN
9.63605e-35	0.44354	2.29608e-30	21	UNC93B1
0.000756402	0.443433	1	20	HK1
2.17162e-107	0.443386	5.17454e-103	8	ALG13
2.18563e-41	0.443291	5.20793e-37	10	SYNGR2
7.57727e-06	0.443216	0.180551	20	HLA-DMA
7.73512e-55	0.443007	1.84312e-50	12	UCP2
5.25357e-57	0.44294	1.25182e-52	13	GFOD1
1.22062e-06	0.442664	0.029085	20	SRSF7
3.10887e-41	0.442346	7.40782e-37	10	TIFA
8.26538e-29	0.442308	1.96947e-24	13	IKZF3
4.74377e-104	0.44228	1.13035e-99	14	MT-ND3
7.83712e-23	0.442272	1.86743e-18	22	RPS23
9.50597e-120	0.442243	2.26508e-115	8	RPS20
1.48633e-108	0.442126	3.54162e-104	1	CALM3
4.79131e-34	0.44195	1.14167e-29	4	ITGB2
0	0.441804	0	1	F5
1.41612e-20	0.441692	3.37433e-16	6	AC025164.1
4.58125e-33	0.44169	1.09162e-28	13	ZEB2
0.000136756	0.441506	1	20	AOAH
4.48268e-13	0.44145	1.06813e-08	20	TXNIP
3.41558e-82	0.441447	8.13865e-78	17	RNF138
4.06437e-62	0.441435	9.68458e-58	12	RAB11FIP1
8.16596e-167	0.44129	1.94578e-162	19	RASSF4
4.71071e-31	0.441145	1.12247e-26	12	YWHAQ
1.34543e-53	0.440996	3.20589e-49	15	CD99
2.2916e-57	0.440971	5.46043e-53	12	RAP1A
9.41316e-96	0.440933	2.24297e-91	13	DBN1
1.29567e-61	0.440702	3.08733e-57	7	CMTM8
1.6189e-115	0.440584	3.85752e-111	11	CTSB
3.78686e-41	0.44044	9.02333e-37	16	ENTPD1
1.09002e-79	0.440185	2.59729e-75	10	FURIN
7.01511e-126	0.440173	1.67156e-121	17	RPL3
5.84989e-39	0.440164	1.39391e-34	6	MT-ND2
1.46963e-52	0.440128	3.50184e-48	13	KRT86
5.72954e-10	0.440062	1.36524e-05	21	ITM2C
8.68815e-08	0.440035	0.00207021	4	TNF
1.08842e-92	0.43993	2.59348e-88	11	RGS1
1.35417e-202	0.439861	3.22672e-198	3	RPL7
2.71528e-37	0.439852	6.46997e-33	13	CRTAM
2.82963e-56	0.439766	6.74245e-52	10	HAVCR2
0.0018756	0.439718	1	20	PAG1
1.2735e-43	0.439653	3.03449e-39	19	CEP78
2.30624e-07	0.439615	0.00549531	20	FOSB
9.48705e-17	0.439384	2.26057e-12	22	RPL22
1.14398e-149	0.438904	2.72587e-145	14	TRGC1
3.15099e-07	0.438646	0.00750818	20	TPI1
2.35224e-142	0.438645	5.60493e-138	8	AP3M2
7.44577e-108	0.438578	1.77418e-103	1	S100A6
4.40069e-76	0.438554	1.0486e-71	12	ELMO1
1.11467e-59	0.438236	2.65605e-55	10	ARL6IP5
1.90259e-121	0.438127	4.53349e-117	2	TNFAIP3
4.2312e-48	0.438081	1.00821e-43	10	2020-09-01
4.34848e-16	0.438034	1.03616e-11	19	CD47
6.86035e-37	0.437995	1.63469e-32	12	TENT5C
1.75898e-137	0.437927	4.19129e-133	5	CD7
1.15004e-77	0.437738	2.74033e-73	17	WDR74
2.4824e-76	0.437725	5.91505e-72	14	ABCB1
7.66224e-18	0.43767	1.82576e-13	22	RPL21
7.00156e-47	0.437627	1.66833e-42	15	ATP8A1
1.42215e-47	0.437585	3.3887e-43	21	SLC31A2
5.44568e-113	0.43748	1.2976e-108	2	KLF6
5.61566e-233	0.437391	1.3381e-228	12	AC004585.1
[truncated: 5,530 more rows]
