# Supplementary material for: Refining colorectal cancer classification and clinical stratification through a single-cell atlas
Source: Genome Biol. 2022 May 11;23:113. doi: 10.1186/s13059-022-02677-z (PMC9092724; doi:10.1186/s13059-022-02677-z)
Supplement: Supplementary file 10 — Additional file 10: Table S9. List of significant differentially expressed genes from T-cells. [file 13059_2022_2677_MOESM10_ESM.xlsx]

## Sheet: Table S9
Table S9:Continuous subtype scoring across cell type (GSE39582, GSE1736)
							Statistics from fitting regression models with subtype (scores)
Estimated overall effect size and p values for continuous scores on molecular variables from fixed effects model							effect sizes, p-values, and I^2 statistics from fitting fixed and random effects models.
	Variable	Continuous score	Effect size	p-value			Variable	Continuous score	Effect size		p-value	I2	Effect size (RE)		p-value (RE)	I2 (RE)
GSE17536	CMS1 subtype	PCSS1	0.565561	1.05897e-43		GSE17536	CMS1 subtype	PCSS1	0.565561	0.0407959	1.05897e-43	72.6491	0.391268	0.0670199	5.28029e-09	87.9818
		PCSS2	-0.719771	1.30995e-62				PCSS2	-0.719771	0.0431	1.30995e-62	75.9823	-0.620474	0.0756965	2.4675e-16	89.3212
	CMS2 subtype	PCSS1	-0.828542	8.56326e-92			CMS2 subtype	PCSS1	-0.828542	0.0407748	8.56326e-92	36.5589	-0.844014	0.051441	1.69238e-60	36.6048
		PCSS2	0.40423	6.72333e-24				PCSS2	0.40423	0.0400993	6.72333e-24	91.2566	0.473615	0.136268	0.000509707	91.2846
	CMS3 subtype	PCSS1	-0.353706	1.74345e-14			CMS3 subtype	PCSS1	-0.353706	0.046126	1.74345e-14	49.5465	-0.37636	0.0652213	7.90306e-09	49.675
		PCSS2	0.0557202	0.225568				PCSS2	0.0557202	0.0459793	0.225568	80.5248	0.0308502	0.109424	0.777995	82.229
	CMS4 subtype	PCSS1	0.44656	4.07291e-30			CMS4 subtype	PCSS1	0.44656	0.0391641	4.07291e-30	90.7189	0.986411	0.224467	1.11049e-05	96.8184
		PCSS2	-0.0356003	0.357382				PCSS2	-0.0356003	0.0386806	0.357382	92.3085	0.57645	0.275249	0.0362347	97.9565
GSE39582	CMS1 subtype	PCSS1	0.387594	1.5495e-62		GSE39582	CMS1 subtype	PCSS1	0.387594	0.0232231	1.5495e-62	87.4248	0.391268	0.0670199	5.28029e-09	87.9818
		PCSS2	-0.579355	7.52211e-122				PCSS2	-0.579355	0.0246807	7.52211e-122	88.8888	-0.620474	0.0756965	2.4675e-16	89.3212
	CMS2 subtype	PCSS1	-0.88583	0			CMS2 subtype	PCSS1	-0.88583	0.0229394	0	76.9408	-0.926931	0.049611	6.6835e-78	78.3793
		PCSS2	0.248175	6.36265e-31				PCSS2	0.248175	0.0214633	6.36265e-31	97.5398	0.317589	0.142637	0.0259771	97.7283
	CMS3 subtype	PCSS1	-0.530412	7.65513e-96			CMS3 subtype	PCSS1	-0.530412	0.0255342	7.65513e-96	87.642	-0.598704	0.0719979	9.13008e-17	87.321
		PCSS2	-0.0205067	0.416931				PCSS2	-0.0205067	0.0252621	0.416931	95.2255	-0.106732	0.12918	0.408675	96.1575
	CMS4 subtype	PCSS1	1.06208	0			CMS4 subtype	PCSS1	1.06208	0.0254652	0	95.8717	1.74867	0.251633	3.67103e-12	98.9441
		PCSS2	-0.192637	5.15566e-17				PCSS2	-0.192637	0.0229792	5.15566e-17	98.4068	0.852418	0.417067	0.0409696	99.6896
GSE39582
Statistics from fitting regression models with subtype (scores).
regression coefficients in individual cell types.
Variable	Cell Type	n	PCSS1 effect size	PCSS1 standard error	PCSS2 effect size	PCSS2 standard error
CMS1 subtype	CAF_S4	566	-0.291064	0.127477	-0.452896	0.13684
	CD1C_DENDRITIC_CELLS	566	0.478434	0.128138	-1.05771	0.145591
	CD4_CXCL13	566	0.48668	0.123979	-0.478766	0.135108
	CD4_Resting_cells	566	0.130235	0.117605	-0.131356	0.117642
	CD4_TH17	566	0.51268	0.11575	-0.526142	0.115099
	CD4_Tregs	566	0.52428	0.118653	-0.64469	0.125163
	CD8_GZMA	566	0.723373	0.122761	-0.793319	0.12694
	CD8_GZMB	566	0.361918	0.11932	-0.521707	0.128816
	CD8_GZMK	566	0.815454	0.119375	-0.914342	0.121826
	CD8_MAIT_Cells	566	0.424859	0.118667	-0.426294	0.119011
	CD8_TRM	566	0.975544	0.131618	-0.963284	0.13257
	detox_iCAF	566	-0.304048	0.126938	-0.521602	0.138801
	ecm_myCAF	566	0.0280389	0.118659	-0.0970467	0.120296
	Endothelial	566	-0.144164	0.120471	-0.329193	0.123927
	Epithelial	566	0.523457	0.116004	-1.51731	0.185197
	GERMINAL_CENTER	566	0.508399	0.117871	-0.926464	0.136055
	GRANULOCYTES	566	0.532083	0.116613	-1.00885	0.136399
	IL_iCAF	566	0.464977	0.123331	-0.57322	0.127069
	ILC	566	0.284006	0.117516	0.0672268	0.117769
	MEMORY_B_CELLS	566	0.790148	0.132439	-1.01107	0.141231
	MONOCYTES	566	0.585568	0.113272	-0.745244	0.117491
	NAIVE_CELLS	566	0.549435	0.116413	-0.953085	0.139794
	NK_cells	566	1.00016	0.129692	-1.2177	0.133658
	PLASMA_CELLS	566	0.0237254	0.118226	0.0920261	0.115634
	TGFB_myCAF	566	-0.05894	0.119149	-0.165874	0.120523
	TUMOR_ASSOSIATED_MACROPHAGES	566	0.523923	0.119114	-0.789205	0.121474
	wound_myCAF	566	0.132715	0.117355	-0.324196	0.129845
CMS2 subtype	CAF_S4	566	-0.745124	0.11323	-0.697077	0.113573
	CD1C_DENDRITIC_CELLS	566	-0.757322	0.106048	0.589479	0.102038
	CD4_CXCL13	566	-0.919168	0.115618	-0.054742	0.093092
	CD4_Resting_cells	566	-0.811837	0.115288	0.804202	0.115007
	CD4_TH17	566	-0.702625	0.111941	0.671819	0.111535
	CD4_Tregs	566	-0.800695	0.113638	0.846005	0.112688
	CD8_GZMA	566	-0.990776	0.123379	0.997562	0.122099
	CD8_GZMB	566	-0.812403	0.111604	-0.0931804	0.09268
	CD8_GZMK	566	-1.19031	0.142031	1.13765	0.143584
	CD8_MAIT_Cells	566	-0.981168	0.120921	0.982251	0.12051
	CD8_TRM	566	-1.02601	0.126148	0.969761	0.121738
	detox_iCAF	566	-0.732499	0.11114	-0.641774	0.109707
	ecm_myCAF	566	-0.753687	0.108927	-0.690899	0.106966
	Endothelial	566	-0.783967	0.109446	-0.646452	0.10443
	Epithelial	566	-1.90026	0.185161	0.36566	0.0936707
	GERMINAL_CENTER	566	-0.972618	0.122082	0.248333	0.0949586
	GRANULOCYTES	566	-0.935297	0.122518	0.678335	0.109369
	IL_iCAF	566	-0.956634	0.11599	0.906646	0.113662
	ILC	566	-1.01042	0.122931	-1.04513	0.12732
	MEMORY_B_CELLS	566	-1.08408	0.123205	1.10409	0.124707
	MONOCYTES	566	-1.2425	0.146069	0.84674	0.12365
	NAIVE_CELLS	566	-1.03776	0.127827	0.970661	0.117789
	NK_cells	566	-1.2717	0.143149	0.994251	0.14053
	PLASMA_CELLS	566	-0.299655	0.0987	-0.377639	0.103303
	TGFB_myCAF	566	-0.637282	0.102765	-0.619313	0.102958
	TUMOR_ASSOSIATED_MACROPHAGES	566	-1.09928	0.127807	1.16071	0.135601
	wound_myCAF	566	-1.0047	0.123129	-0.781701	0.11617
CMS3 subtype	CAF_S4	566	-1.14888	0.16518	-1.16672	0.172044
	CD1C_DENDRITIC_CELLS	566	-0.582858	0.119648	0.10381	0.115228
	CD4_CXCL13	566	-0.301689	0.117483	-0.390701	0.12806
	CD4_Resting_cells	566	0.0254303	0.114743	-0.0217379	0.114793
	CD4_TH17	566	-0.306667	0.124043	0.310934	0.124863
	CD4_Tregs	566	-0.487116	0.12765	0.437014	0.122755
	CD8_GZMA	566	-0.539703	0.130497	0.616756	0.131603
	CD8_GZMB	566	-0.679563	0.130993	-0.346658	0.120201
	CD8_GZMK	566	-0.625632	0.14505	0.562662	0.146018
	CD8_MAIT_Cells	566	-0.402411	0.123357	0.371915	0.122225
	CD8_TRM	566	-0.484503	0.130964	0.454004	0.128079
	detox_iCAF	566	-0.910933	0.149842	-0.873954	0.152769
	ecm_myCAF	566	-1.19167	0.160933	-1.17129	0.160576
	Endothelial	566	-0.947888	0.142457	-1.00469	0.144956
	Epithelial	566	0.0771079	0.113601	-1.37739	0.171484
	GERMINAL_CENTER	566	-0.53401	0.13046	-0.115472	0.114441
	GRANULOCYTES	566	-1.09216	0.161499	0.135815	0.117831
	IL_iCAF	566	-0.56908	0.124058	0.500096	0.12095
	ILC	566	-0.624347	0.131046	-0.553526	0.130928
	MEMORY_B_CELLS	566	-0.334942	0.11872	0.336563	0.118916
	MONOCYTES	566	-0.909901	0.163245	0.494273	0.137691
	NAIVE_CELLS	566	-0.426396	0.12861	0.379008	0.119094
	NK_cells	566	-0.827777	0.152151	0.621732	0.154355
	PLASMA_CELLS	566	0.247341	0.110264	0.152139	0.110375
	TGFB_myCAF	566	-1.0919	0.146699	-1.10741	0.150009
	TUMOR_ASSOSIATED_MACROPHAGES	566	-0.773573	0.140072	0.677712	0.141811
	wound_myCAF	566	-1.00365	0.154473	-1.03463	0.161674
CMS4 subtype	CAF_S4	566	4.8419	0.484129	4.61612	0.45434
	CD1C_DENDRITIC_CELLS	566	1.33172	0.137706	-0.117203	0.0928482
	CD4_CXCL13	566	1.28048	0.130761	0.706646	0.108596
	CD4_Resting_cells	566	0.736074	0.103188	-0.734004	0.103208
	CD4_TH17	566	0.491213	0.0957213	-0.443847	0.0944485
	CD4_Tregs	566	0.919386	0.111817	-0.877667	0.11084
	CD8_GZMA	566	0.994902	0.113329	-0.981853	0.112986
	CD8_GZMB	566	1.60223	0.149753	1.15361	0.12598
	CD8_GZMK	566	0.772051	0.103102	-0.515624	0.0944101
	CD8_MAIT_Cells	566	1.17008	0.123723	-1.12379	0.121262
	CD8_TRM	566	0.586059	0.0983814	-0.576967	0.0984551
	detox_iCAF	566	3.95709	0.378153	3.63377	0.336459
	ecm_myCAF	566	3.72053	0.34341	3.9759	0.373725
	Endothelial	566	5.07017	0.511564	6.02271	0.646444
	Epithelial	566	1.14511	0.121406	0.986463	0.114494
	GERMINAL_CENTER	566	1.15245	0.121371	0.735805	0.110825
	GRANULOCYTES	566	1.63763	0.148941	-0.0275904	0.0921986
	IL_iCAF	566	1.54016	0.146848	-1.28096	0.132265
	ILC	566	2.12953	0.184743	2.79553	0.245142
	MEMORY_B_CELLS	566	1.16155	0.123419	-1.00702	0.117679
	MONOCYTES	566	1.3539	0.130865	-0.59065	0.0974396
	NAIVE_CELLS	566	0.919599	0.109827	-0.716741	0.106122
	NK_cells	566	0.889274	0.107666	-0.211934	0.08983
	PLASMA_CELLS	566	0.203086	0.0908639	0.276011	0.0903812
	TGFB_myCAF	566	4.18508	0.390843	4.65993	0.452697
	TUMOR_ASSOSIATED_MACROPHAGES	566	1.53214	0.141888	-0.920493	0.10771
	wound_myCAF	566	3.21076	0.288016	4.61431	0.457085
GSE17536
Statistics from fitting regression models with subtype (scores).
regression coefficients in individual cell types.
Variable	Cell Type	n	PCSS1 effect size	PCSS1 standard error	PCSS2 effect size	PCSS2 standard error
CMS1 subtype	CAF_S4	177	-0.0737992	0.201942	-0.17271	0.208994
	CD1C_DENDRITIC_CELLS	177	1.13008	0.247039	-1.13382	0.246983
	CD4_CXCL13	177	1.14758	0.243309	-1.18663	0.250027
	CD4_Resting_cells	177	0.795658	0.212309	-0.792963	0.212399
	CD4_TH17	177	0.593136	0.210582	-0.921432	0.232186
	CD4_Tregs	177	1.24983	0.261088	-1.47542	0.276352
	CD8_GZMA	177	0.764185	0.212675	-0.763015	0.211319
	CD8_GZMB	177	0.842991	0.214968	-0.942383	0.218573
	CD8_GZMK	177	0.856079	0.208255	-0.972362	0.215723
	CD8_MAIT_Cells	177	0.703217	0.208916	-0.846604	0.216648
	CD8_TRM	177	0.936777	0.215402	-0.992061	0.212963
	detox_iCAF	177	-0.0814569	0.201832	-0.25109	0.214957
	ecm_myCAF	177	0.179121	0.199117	0.0733379	0.198133
	Endothelial	177	-0.0879483	0.200662	-0.14505	0.202283
	Epithelial	177	0.549044	0.200519	-1.30171	0.270946
	GERMINAL_CENTER	177	0.128736	0.182401	-0.312669	0.223375
	GRANULOCYTES	177	0.789069	0.217678	-1.10695	0.239907
	IL_iCAF	177	0.422548	0.213888	-1.34602	0.336697
	ILC	177	0.707169	0.215727	-0.703762	0.21648
	MEMORY_B_CELLS	177	0.324308	0.193421	-0.849405	0.202237
	MONOCYTES	177	0.790075	0.21973	-0.667966	0.20485
	NAIVE_CELLS	177	0.67019	0.207082	-0.987973	0.221296
	NK_cells	177	1.13706	0.222746	-1.16322	0.220389
	PLASMA_CELLS	177	1.09713	0.245498	-1.46108	0.287093
	TGFB_myCAF	177	0.131399	0.198687	0.0504026	0.198222
	TUMOR_ASSOSIATED_MACROPHAGES	177	0.836532	0.226055	-1.04545	0.241959
	wound_myCAF	177	0.10622	0.196185	-0.0820867	0.202611
CMS2 subtype	CAF_S4	177	-0.801058	0.210539	-0.751847	0.209625
	CD1C_DENDRITIC_CELLS	177	-1.15237	0.229959	1.1528	0.23074
	CD4_CXCL13	177	-0.674699	0.194068	0.657565	0.191056
	CD4_Resting_cells	177	-0.932351	0.219343	0.92632	0.218584
	CD4_TH17	177	-1.07689	0.219443	0.900453	0.206023
	CD4_Tregs	177	-0.959575	0.213902	1.07606	0.232882
	CD8_GZMA	177	-0.944133	0.217513	0.996611	0.226153
	CD8_GZMB	177	-0.57751	0.193206	0.656093	0.199911
	CD8_GZMK	177	-0.969996	0.235415	0.887464	0.238548
	CD8_MAIT_Cells	177	-0.804677	0.209456	0.778281	0.216789
	CD8_TRM	177	-0.935219	0.22981	0.907209	0.2341
	detox_iCAF	177	-0.775447	0.208375	-0.66701	0.207241
	ecm_myCAF	177	-0.823951	0.19771	-0.754941	0.194199
	Endothelial	177	-0.680327	0.195355	-0.642417	0.192779
	Epithelial	177	-1.49238	0.268305	0.663949	0.191023
	GERMINAL_CENTER	177	-0.290456	0.200277	-0.0816086	0.171548
	GRANULOCYTES	177	-1.07153	0.223145	1.01619	0.221361
	IL_iCAF	177	-0.555277	0.187146	0.483677	0.168358
	ILC	177	-1.07426	0.220872	1.0123	0.214029
	MEMORY_B_CELLS	177	-0.349948	0.179911	0.676111	0.224934
	MONOCYTES	177	-1.19537	0.232741	0.983097	0.222362
	NAIVE_CELLS	177	-1.07306	0.235642	1.14032	0.243349
	NK_cells	177	-1.14937	0.274176	1.15063	0.299073
	PLASMA_CELLS	177	-0.545276	0.190501	0.33547	0.17437
	TGFB_myCAF	177	-0.727962	0.191705	-0.684123	0.189418
	TUMOR_ASSOSIATED_MACROPHAGES	177	-1.01115	0.213009	0.993989	0.213277
	wound_myCAF	177	-0.910856	0.212709	-0.814754	0.213393
CMS3 subtype	CAF_S4	177	-0.61495	0.26001	-0.600175	0.262704
	CD1C_DENDRITIC_CELLS	177	-0.266273	0.22783	0.244333	0.22708
	CD4_CXCL13	177	-0.233836	0.228281	0.216137	0.226295
	CD4_Resting_cells	177	0.152078	0.217195	-0.150642	0.217304
	CD4_TH17	177	-0.6734	0.245297	0.749957	0.247888
	CD4_Tregs	177	-0.736075	0.255885	0.402004	0.2434
	CD8_GZMA	177	-0.330255	0.236711	0.302382	0.239183
	CD8_GZMB	177	-0.121071	0.225989	0.083747	0.2241
	CD8_GZMK	177	-0.451149	0.258007	0.343488	0.256351
	CD8_MAIT_Cells	177	-0.0451591	0.222011	0.0975081	0.227602
	CD8_TRM	177	-0.479688	0.257655	0.411927	0.256693
	detox_iCAF	177	-0.671647	0.261436	-0.665699	0.271321
	ecm_myCAF	177	-0.761771	0.251296	-0.75152	0.25132
	Endothelial	177	-0.645374	0.252093	-0.681197	0.252625
	Epithelial	177	-0.160819	0.229757	-1.4016	0.303843
	GERMINAL_CENTER	177	0.0941292	0.203772	0.339532	0.20078
	GRANULOCYTES	177	-0.660611	0.254556	0.428861	0.239817
	IL_iCAF	177	0.161532	0.224809	0.924836	0.226023
	ILC	177	-0.794923	0.25809	0.693897	0.248458
	MEMORY_B_CELLS	177	0.0397491	0.21859	-0.39163	0.194713
	MONOCYTES	177	-0.514486	0.241685	0.13592	0.225905
	NAIVE_CELLS	177	-0.097253	0.225689	0.135241	0.225944
	NK_cells	177	-0.417946	0.268053	0.261713	0.256438
	PLASMA_CELLS	177	-0.0521244	0.222023	0.137647	0.222414
	TGFB_myCAF	177	-0.775122	0.251055	-0.787866	0.252379
	TUMOR_ASSOSIATED_MACROPHAGES	177	-0.880169	0.262981	0.894959	0.26761
	wound_myCAF	177	-0.816618	0.265349	-0.755657	0.270611
CMS4 subtype	CAF_S4	177	3.40055	0.573461	3.45379	0.57981
	CD1C_DENDRITIC_CELLS	177	0.510891	0.178498	-0.478313	0.177069
	CD4_CXCL13	177	-0.171446	0.172829	0.184228	0.172656
	CD4_Resting_cells	177	0.271206	0.169841	-0.272844	0.169939
	CD4_TH17	177	1.37221	0.252055	-0.681416	0.189716
	CD4_Tregs	177	0.53624	0.179539	-0.229452	0.167972
	CD8_GZMA	177	0.421505	0.172641	-0.369581	0.169948
	CD8_GZMB	177	-0.255182	0.177899	0.310686	0.1807
	CD8_GZMK	177	0.273278	0.166191	-0.0005262	0.169529
	CD8_MAIT_Cells	177	0.118031	0.168159	0.113678	0.174385
	CD8_TRM	177	0.237376	0.166614	-0.0763771	0.167488
	detox_iCAF	177	3.2833	0.557158	3.01708	0.498828
	ecm_myCAF	177	3.03408	0.499876	3.07	0.502899
	Endothelial	177	3.45171	0.592236	3.666	0.632286
	Epithelial	177	1.12838	0.236893	1.06879	0.227109
	GERMINAL_CENTER	177	0.0838857	0.163672	0.0816908	0.166594
	GRANULOCYTES	177	0.995816	0.203559	-0.412406	0.172694
	IL_iCAF	177	0.0455711	0.170409	-0.499366	0.196744
	ILC	177	1.12485	0.220703	-0.835684	0.198682
	MEMORY_B_CELLS	177	0.375443	0.169953	0.410568	0.201656
	MONOCYTES	177	0.994291	0.204803	-0.401101	0.171009
	NAIVE_CELLS	177	0.500556	0.176978	-0.384979	0.170517
	NK_cells	177	-0.0302763	0.170948	0.287001	0.19259
	PLASMA_CELLS	177	-0.201065	0.175055	0.475913	0.182536
	TGFB_myCAF	177	3.04593	0.50267	3.28586	0.54819
	TUMOR_ASSOSIATED_MACROPHAGES	177	1.04917	0.215625	-0.765281	0.19249
	wound_myCAF	177	3.49044	0.591699	3.723	0.637417
