# Supplementary material for: Refining colorectal cancer classification and clinical stratification through a single-cell atlas
Source: Genome Biol. 2022 May 11;23:113. doi: 10.1186/s13059-022-02677-z (PMC9092724; doi:10.1186/s13059-022-02677-z)
Supplement: Supplementary file 11 — Additional file 11: Table S10. Continuous subtype scoring across cell type (GSE39582 [45], GSE17536 [48]). [file 13059_2022_2677_MOESM11_ESM.xlsx]

## Sheet: Table S10
Table S10:The p-values for pairwise t-tests comparisons (with Benjamani-Hochberg correction) of cell abundance across CMS
Cell Types	GSE39582
	Subgroup mean expressions				ANOVA test	Pairwise T tests (p-values)						Pairwise T tests (p-values with Bonferonni correction)
	mean CMS1	mean CMS2	mean CMS3	mean CMS4	p-value	CMS1vsCMS2	CMS1vsCMS3	CMS1vsCMS4	CMS2vsCMS3	CMS2vsCMS4	CMS3vsCMS4	CMS1vsCMS2	CMS1vsCMS3	CMS1vsCMS4	CMS2vsCMS3	CMS2vsCMS4	CMS3vsCMS4
Endothelial	6.65629	6.45881	6.37983	7.42985	2.01852e-90	0.000337	5.38e-05	1.05e-29	0.163	1.43e-73	5.36e-41	0.002	0.000323	6.3e-29	0.978	8.58e-73	3.22e-40
Epithelial	7.97229	7.8015	8.09678	7.56304	1.30462e-38	3.98e-06	0.000816	1.93e-20	5.04e-17	2.02e-10	5.74e-35	2.39e-05	0.005	1.16e-19	3.02e-16	1.21e-09	3.44e-34
GERMINAL_CENTER	5.76399	5.30031	5.41508	5.91569	2.22108e-38	2.58e-10	5.74e-06	0.029	0.022	2.3e-38	6.67e-18	1.55e-09	3.44e-05	0.177	0.131	1.38e-37	4e-17
MEMORY_B_CELLS	6.60241	5.69944	5.97169	6.66016	2.62688e-42	1.43e-18	5.49e-09	0.528	0.000997	7.39e-37	5.36e-14	8.58e-18	3.29e-08	1	0.006	4.43e-36	3.22e-13
NAIVE_CELLS	5.91	5.3233	5.54106	5.99057	4.1332e-27	4.93e-10	9.54e-05	0.369	0.000506	5.92e-26	6.16e-11	2.96e-09	0.000572	1	0.003	3.55e-25	3.7e-10
PLASMA_CELLS	5.73339	5.54157	5.8278	5.94896	6.80507e-05	0.093	0.463	0.064	0.006	2.99e-06	0.248	0.557	1	0.382	0.035	1.79e-05	1
CAF_S4	6.12701	5.98578	5.81387	7.00777	3.4689e-97	0.009	4.04e-06	6.17e-35	0.002	7.35e-71	3.37e-48	0.052	2.42e-05	3.7e-34	0.014	4.41e-70	2.02e-47
detox_iCAF	5.69816	5.56502	5.46079	6.86647	1.03629e-86	0.058	0.005	1.96e-34	0.131	1.18e-61	1.73e-45	0.35	0.029	1.18e-33	0.786	7.08e-61	1.04e-44
ecm_myCAF	6.47669	6.05831	5.79126	7.52723	2.20302e-97	5.72e-07	4.5e-11	7.66e-26	0.001	3e-74	9.89e-49	3.43e-06	2.7e-10	4.6e-25	0.006	1.8e-73	5.93e-48
IL_iCAF	6.5543	5.93722	6.0426	6.83032	1.39888e-46	3.55e-11	3.44e-07	0.002	0.131	1.84e-45	4.31e-22	2.13e-10	2.06e-06	0.01	0.786	1.1e-44	2.59e-21
TGFB_myCAF	6.85604	6.60218	6.29942	7.78483	4.20515e-91	0.000298	2.29e-09	2.95e-28	0.000128	9.47e-70	6.12e-42	0.002	1.37e-08	1.77e-27	0.000768	5.68e-69	3.67e-41
wound_myCAF	5.95218	5.60869	5.54903	6.57654	3.29138e-97	1.73e-09	3.27e-10	2.34e-21	0.181	1.22e-75	3.1e-53	1.04e-08	1.96e-09	1.4e-20	1	7.32e-75	1.86e-52
CD1C_DENDRITIC_CELLS	7.62822	6.92485	6.92125	7.93673	4.24325e-39	2.19e-09	4.02e-08	0.006	0.968	3.23e-35	4.46e-22	1.31e-08	2.41e-07	0.035	1	1.94e-34	2.68e-21
GRANULOCYTES	7.30129	6.48538	6.37071	7.52667	9.92097e-66	8.93e-18	9e-18	0.011	0.106	6.83e-50	4.33e-33	5.36e-17	5.4e-17	0.064	0.636	4.1e-49	2.6e-32
MONOCYTES	5.67766	5.03681	5.06657	5.80989	3.29474e-53	9.5e-16	2.15e-13	0.088	0.515	1.06e-39	2.59e-28	5.7e-15	1.29e-12	0.527	1	6.36e-39	1.55e-27
TUMOR_ASSOSIATED_MACROPHAGES	7.21148	6.48356	6.52358	7.50121	9.10271e-57	3.04e-13	5.58e-11	0.002	0.543	1.4e-49	2.37e-31	1.82e-12	3.35e-10	0.012	1	8.4e-49	1.42e-30
CD4_CXCL13	5.89116	5.37489	5.54275	6.17106	3.1634e-44	6.67e-11	4.1e-05	0.000316	0.005	3.17e-43	9.5e-19	4e-10	0.000246	0.002	0.031	1.9e-42	5.7e-18
CD4_Memory	12.8013	12.8073	12.8371	12.7163	0.000192736	0.815	0.238	0.004	0.306	0.001	0.000218	1	1	0.022	1	0.007	0.001
CD4_Resting_cells	9.3863	9.18221	9.32752	9.50939	1.46559e-15	8.54e-06	0.254	0.012	0.000585	3.18e-16	0.000108	5.12e-05	1	0.073	0.004	1.91e-15	0.000648
CD4_TH17	6.45782	6.04445	6.14578	6.46035	1.53903e-16	3.71e-07	0.000217	0.975	0.058	8.26e-16	1.11e-07	2.23e-06	0.001	1	0.349	4.96e-15	6.66e-07
CD4_Tregs	5.67282	5.13668	5.18612	5.59895	1.60714e-30	1.35e-11	3.39e-09	0.319	0.281	2.33e-25	3.77e-14	8.1e-11	2.03e-08	1	1	1.4e-24	2.26e-13
CD8_GZMA	5.13588	4.32627	4.50423	5.02039	3.65124e-34	2.88e-14	5.79e-09	0.237	0.006	9.41e-29	6.67e-12	1.73e-13	3.47e-08	1	0.034	5.65e-28	4e-11
CD8_GZMB	6.23907	5.55049	5.59788	6.39915	9.38028e-51	6.17e-13	1.88e-10	0.069	0.43	1.65e-46	1.62e-26	3.7e-12	1.13e-09	0.415	1	9.9e-46	9.72e-26
CD8_GZMK	5.97515	5.05632	5.17473	5.73604	9.10224e-41	2.54e-15	3.21e-12	0.022	0.025	4.19e-30	2.92e-17	1.52e-14	1.93e-11	0.133	0.152	2.51e-29	1.75e-16
CD8_MAIT_Cells	7.35257	6.29611	6.5782	7.27976	5.9646e-34	1.34e-15	7.01e-09	0.544	0.002	5.98e-28	5.11e-12	8.04e-15	4.21e-08	1	0.013	3.59e-27	3.07e-11
CD8_TRM	6.97597	5.70148	5.88697	6.55172	1.50074e-47	3.91e-22	5.68e-17	0.000183	0.012	1.67e-29	1.02e-14	2.35e-21	3.41e-16	0.001	0.074	1e-28	6.12e-14
ILC	7.30298	6.587	6.60927	7.44056	1.42747e-57	2.55e-16	3.92e-14	0.081	0.695	2.09e-47	1.6e-30	1.53e-15	2.35e-13	0.484	1	1.25e-46	9.6e-30
NK_cells	6.04061	5.27655	5.32673	5.85575	2.8093e-52	1.94e-19	6.29e-17	0.011	0.255	7.24e-37	2.49e-22	1.16e-18	3.77e-16	0.067	1	4.34e-36	1.49e-21
Cell Types	GSE17536
	Subgroup mean expressions				ANOVA test	Pairwise T tests (p-values)						Pairwise T tests (p-values with Bonferonni correction)
	mean CMS1	mean CMS2	mean CMS3	mean CMS4	p-value	CMS1vsCMS2	CMS1vsCMS3	CMS1vsCMS4	CMS2vsCMS3	CMS2vsCMS4	CMS3vsCMS4	CMS1vsCMS2	CMS1vsCMS3	CMS1vsCMS4	CMS2vsCMS3	CMS2vsCMS4	CMS3vsCMS4
Endothelial	8.88222	8.78384	8.78419	9.20027	2.85154e-18	0.076	0.133	5.31e-07	0.995	8.87e-18	4.5e-10	0.457	0.798	3.19e-06	1	5.32e-17	2.7e-09
Epithelial	9.71389	9.49587	9.77704	9.3987	1.28848e-13	6.28e-07	0.296	1.58e-09	1.76e-05	0.021	1.76e-07	3.77e-06	1	9.48e-09	0.000106	0.128	1.06e-06
GERMINAL_CENTER	10.9313	10.7705	10.8102	10.7354	1.42982e-05	7.75e-05	0.007	1.6e-07	0.377	0.324	0.069	0.000465	0.042	9.6e-07	1	1	0.416
MEMORY_B_CELLS	8.71276	8.57498	8.64904	8.77126	0.100729	0.125	0.56	0.515	0.47	0.017	0.238	0.75	1	1	1	0.101	1
NAIVE_CELLS	7.69234	7.28371	7.46713	7.65514	7.04609e-07	3.35e-05	0.025	0.707	0.014	1.98e-06	0.027	0.000201	0.151	1	0.083	1.19e-05	0.161
PLASMA_CELLS	10.0116	9.63473	9.73062	9.66255	3.65672e-13	4e-10	9.2e-06	6.36e-09	0.048	0.488	0.175	2.4e-09	5.52e-05	3.82e-08	0.287	1	1
CAF_S4	8.30675	8.15363	8.15326	8.75296	8.44703e-20	0.03	0.073	1.37e-07	0.996	1.31e-17	1.24e-10	0.181	0.439	8.22e-07	1	7.86e-17	7.44e-10
detox_iCAF	8.08978	7.90394	7.86804	8.69309	5.0445e-18	0.049	0.04	1.8e-07	0.682	1.59e-14	1.4e-11	0.295	0.24	1.08e-06	1	9.54e-14	8.4e-11
ecm_myCAF	8.72062	8.37357	8.31519	9.27533	4.16316e-22	0.002	0.003	2.09e-06	0.587	3.29e-21	5.55e-11	0.009	0.016	1.25e-05	1	1.97e-20	3.33e-10
IL_iCAF	5.79324	6.08342	6.23931	5.89433	3.03867e-10	5.61e-08	6.42e-08	0.061	0.025	0.000655	1.29e-05	3.37e-07	3.85e-07	0.366	0.151	0.004	7.74e-05
TGFB_myCAF	8.97874	8.69234	8.60915	9.46756	1.42415e-20	0.003	0.003	2.71e-06	0.419	9.81e-20	3.95e-10	0.021	0.02	1.63e-05	1	5.89e-19	2.37e-09
wound_myCAF	8.24568	8.03811	8.00357	8.62946	4.51558e-23	0.002	0.002	4.56e-07	0.563	8e-20	3.57e-13	0.011	0.012	2.74e-06	1	4.8e-19	2.14e-12
CD1C_DENDRITIC_CELLS	10.0328	9.20406	9.42941	9.78515	8.07471e-12	1.56e-08	7.7e-05	0.058	0.049	1.96e-08	0.004	9.36e-08	0.000462	0.347	0.296	1.18e-07	0.022
GRANULOCYTES	9.05031	8.33729	8.39768	9.03592	9.33172e-16	5.87e-10	1.78e-05	0.888	0.623	4.25e-13	1.17e-05	3.52e-09	0.000107	1	1	2.55e-12	7.02e-05
MONOCYTES	8.12144	7.55724	7.67185	8.11128	7.94947e-15	2.4e-09	0.000115	0.903	0.232	4.5e-13	5.57e-05	1.44e-08	0.00069	1	1	2.7e-12	0.000334
TUMOR_ASSOSIATED_MACROPHAGES	9.05135	8.49288	8.48772	9.05792	4.09306e-16	1.12e-07	2.75e-07	0.944	0.945	1.93e-12	3.4e-10	6.72e-07	1.65e-06	1	1	1.16e-11	2.04e-09
CD4_CXCL13	7.19096	6.66449	6.74848	6.83257	1.86655e-07	2.17e-07	4.59e-05	0.00067	0.28	0.034	0.361	1.3e-06	0.000275	0.004	1	0.202	1
CD4_Memory	12.7721	12.8208	12.791	12.7789	0.377554	0.132	0.598	0.836	0.365	0.157	0.718	0.792	1	1	1	0.942	1
CD4_Resting_cells	10.4815	10.1891	10.3537	10.3814	8.55729e-06	1.29e-07	0.106	0.074	0.032	0.000207	0.722	7.74e-07	0.636	0.443	0.19	0.001	1
CD4_TH17	10.117	9.54991	9.5899	10.2878	5.81852e-17	7.38e-07	4.08e-05	0.104	0.68	2.27e-15	7.11e-09	4.43e-06	0.000245	0.624	1	1.36e-14	4.27e-08
CD4_Tregs	8.48678	7.72388	7.7376	8.10783	2.31684e-15	2.8e-08	1.21e-07	0.002	0.861	4.91e-08	2.46e-05	1.68e-07	7.26e-07	0.01	1	2.95e-07	0.000148
CD8_GZMA	6.41965	5.94552	6.063	6.21598	6.88455e-07	5.19e-06	0.002	0.045	0.15	0.000214	0.091	3.11e-05	0.009	0.271	0.9	0.001	0.544
CD8_GZMB	8.40118	7.86926	7.98724	8.07046	8.55227e-08	2.94e-06	0.000683	0.003	0.159	0.003	0.35	1.76e-05	0.004	0.015	0.954	0.019	1
CD8_GZMK	8.18131	7.70122	7.74431	7.99184	9.08875e-10	1.17e-06	4.16e-05	0.038	0.548	2.75e-06	0.002	7.02e-06	0.00025	0.226	1	1.65e-05	0.011
CD8_MAIT_Cells	7.906	7.25618	7.49464	7.46949	7.94521e-08	4.41e-06	0.005	0.001	0.016	0.008	0.809	2.65e-05	0.029	0.009	0.095	0.047	1
CD8_TRM	8.54968	7.82151	7.91977	8.23505	2.43017e-09	1.39e-06	8.77e-05	0.023	0.369	8.15e-06	0.007	8.34e-06	0.000526	0.137	1	4.89e-05	0.041
ILC	9.15456	8.50203	8.51862	9.12615	2.18055e-16	1.82e-07	8.89e-07	0.792	0.84	1.68e-13	1e-09	1.09e-06	5.33e-06	1	1	1.01e-12	6e-09
NK_cells	7.90166	7.39201	7.47229	7.55749	1.29189e-10	8.54e-07	6.4e-05	0.000435	0.207	0.001	0.212	5.12e-06	0.000384	0.003	1	0.006	1
