# Supplementary material for: Refining colorectal cancer classification and clinical stratification through a single-cell atlas
Source: Genome Biol. 2022 May 11;23:113. doi: 10.1186/s13059-022-02677-z (PMC9092724; doi:10.1186/s13059-022-02677-z)
Supplement: Supplementary file 12 — Additional file 12: Table S11. List of proportional hazard assumption ratio for survival from the samples in GSE17536 [45] and GSE39582 [48. [file 13059_2022_2677_MOESM12_ESM.xlsx]

## Sheet: Table S11
Table S11: List of proportional hazard assumption ratio for survival from the samples in GSE17536 and GSE39582
Hazard Ratio
GSE39582
Variable			HR (univariable)	Cell_Type
xvar	Mean (SD)	6.3 (0.6)	1.70 (1.32-2.18, p=0.00003)	CAF_S4
xvar	Mean (SD)	7.4 (0.8)	1.27 (1.04-1.54, p=0.02040)	CD1C_DENDRITIC_CELLS
xvar	Mean (SD)	5.7 (0.6)	1.23 (0.93-1.63, p=0.15370)	CD4+_CXCL13
xvar	Mean (SD)	12.8 (0.2)	0.75 (0.41-1.40, p=0.37036)	CD4+_Memory
xvar	Mean (SD)	9.3 (0.4)	3.38 (2.19-5.20, p<0.00001)	CD4+_Resting_cells
xvar	Mean (SD)	6.3 (0.5)	1.19 (0.87-1.62, p=0.27336)	CD4+_TH17
xvar	Mean (SD)	5.4 (0.5)	1.05 (0.74-1.48, p=0.78761)	CD4+_Tregs
xvar	Mean (SD)	4.7 (0.6)	1.04 (0.81-1.34, p=0.76206)	CD8+_GZMA
xvar	Mean (SD)	5.9 (0.6)	1.18 (0.92-1.53, p=0.19753)	CD8+_GZMB
xvar	Mean (SD)	5.5 (0.7)	1.08 (0.84-1.38, p=0.55126)	CD8+_GZMK
xvar	Mean (SD)	6.8 (0.9)	1.05 (0.87-1.27, p=0.57955)	CD8+_MAIT_Cells
xvar	Mean (SD)	6.2 (0.8)	1.02 (0.82-1.25, p=0.88750)	CD8+_TRM
xvar	Mean (SD)	5.9 (0.8)	1.39 (1.15-1.68, p=0.00068)	detox_iCAF
xvar	Mean (SD)	6.5 (0.9)	1.42 (1.19-1.71, p=0.00016)	ecm_myCAF
xvar	Mean (SD)	6.8 (0.6)	1.85 (1.40-2.44, p=0.00001)	Endothelial
xvar	Mean (SD)	7.8 (0.3)	0.46 (0.28-0.74, p=0.00124)	Epithelial
xvar	Mean (SD)	5.6 (0.5)	1.30 (0.93-1.80, p=0.12501)	GERMINAL_CENTER
xvar	Mean (SD)	6.9 (0.7)	1.30 (1.04-1.64, p=0.02260)	GRANULOCYTES
xvar	Mean (SD)	6.3 (0.7)	1.37 (1.07-1.77, p=0.01389)	IL_iCAF
xvar	Mean (SD)	7.0 (0.6)	1.21 (0.93-1.58, p=0.16173)	ILC
xvar	Mean (SD)	6.2 (0.8)	1.11 (0.89-1.38, p=0.36252)	MEMORY_B_CELLS
xvar	Mean (SD)	5.4 (0.6)	1.41 (1.06-1.88, p=0.01839)	MONOCYTES
xvar	Mean (SD)	5.7 (0.6)	1.15 (0.89-1.49, p=0.29312)	NAIVE_CELLS
xvar	Mean (SD)	5.6 (0.5)	1.04 (0.75-1.44, p=0.80728)	NK_cells
xvar	Mean (SD)	5.8 (0.8)	1.09 (0.89-1.33, p=0.38729)	PLASMA_CELLS
xvar	Mean (SD)	6.9 (0.8)	1.59 (1.27-1.98, p=0.00004)	TGFB_myCAF
xvar	Mean (SD)	6.9 (0.7)	1.38 (1.10-1.73, p=0.00575)	TUMOR_ASSOSIATED_MACROPHAGES
xvar	Mean (SD)	5.9 (0.6)	1.67 (1.25-2.22, p=0.00045)	wound_myCAF
GSE17536
Variable			HR (univariable)	Cell_Type
xvar	Mean (SD)	8.9 (0.3)	5.18 (1.75-15.37, p=0.00303)	Endothelial
xvar	Mean (SD)	9.6 (0.2)	0.23 (0.05-0.95, p=0.04299)	Epithelial
xvar	Mean (SD)	10.8 (0.2)	0.12 (0.02-0.72, p=0.02029)	GERMINAL_CENTER
xvar	Mean (SD)	8.7 (0.4)	2.25 (0.95-5.35, p=0.06563)	MEMORY_B_CELLS
xvar	Mean (SD)	7.5 (0.4)	1.57 (0.66-3.77, p=0.30967)	NAIVE_CELLS
xvar	Mean (SD)	9.7 (0.2)	1.48 (0.35-6.30, p=0.59946)	PLASMA_CELLS
xvar	Mean (SD)	8.3 (0.4)	4.09 (1.77-9.42, p=0.00095)	CAF_S4
xvar	Mean (SD)	8.1 (0.5)	2.10 (1.18-3.73, p=0.01159)	detox_iCAF
xvar	Mean (SD)	8.7 (0.6)	2.63 (1.53-4.51, p=0.00044)	ecm_myCAF
xvar	Mean (SD)	6.0 (0.3)	0.10 (0.02-0.49, p=0.00398)	IL_iCAF
xvar	Mean (SD)	8.9 (0.5)	2.68 (1.43-5.00, p=0.00200)	TGFB_myCAF
xvar	Mean (SD)	8.2 (0.4)	4.09 (1.64-10.20, p=0.00253)	wound_myCAF
xvar	Mean (SD)	9.6 (0.6)	1.46 (0.82-2.60, p=0.19562)	CD1C_DENDRITIC_CELLS
xvar	Mean (SD)	8.7 (0.6)	2.53 (1.37-4.69, p=0.00311)	GRANULOCYTES
xvar	Mean (SD)	7.9 (0.4)	2.02 (0.96-4.28, p=0.06533)	MONOCYTES
xvar	Mean (SD)	8.8 (0.5)	2.21 (1.06-4.61, p=0.03469)	TUMOR_ASSOSIATED_MACROPHAGES
xvar	Mean (SD)	6.9 (0.4)	0.86 (0.37-2.02, p=0.73001)	CD4_CXCL13
xvar	Mean (SD)	12.8 (0.1)	0.46 (0.04-4.97, p=0.52102)	CD4_Memory
xvar	Mean (SD)	10.4 (0.3)	4.12 (1.24-13.69, p=0.02084)	CD4_Resting_cells
xvar	Mean (SD)	9.9 (0.5)	2.20 (1.14-4.28, p=0.01943)	CD4_TH17
xvar	Mean (SD)	8.1 (0.5)	1.37 (0.72-2.61, p=0.33615)	CD4_Tregs
xvar	Mean (SD)	6.2 (0.4)	1.28 (0.56-2.95, p=0.56166)	CD8_GZMA
xvar	Mean (SD)	8.1 (0.4)	0.75 (0.31-1.76, p=0.50379)	CD8_GZMB
xvar	Mean (SD)	7.9 (0.4)	1.39 (0.57-3.36, p=0.46615)	CD8_GZMK
xvar	Mean (SD)	7.6 (0.5)	0.69 (0.33-1.45, p=0.33178)	CD8_MAIT_Cells
xvar	Mean (SD)	8.2 (0.6)	1.06 (0.58-1.94, p=0.84715)	CD8_TRM
xvar	Mean (SD)	8.9 (0.5)	1.98 (1.03-3.79, p=0.04050)	ILC
xvar	Mean (SD)	7.6 (0.4)	0.83 (0.31-2.27, p=0.71993)	NK_cells
