# Supplementary material for: Refining colorectal cancer classification and clinical stratification through a single-cell atlas
Source: Genome Biol. 2022 May 11;23:113. doi: 10.1186/s13059-022-02677-z (PMC9092724; doi:10.1186/s13059-022-02677-z)
Supplement: Supplementary file 13 — Additional file 13: Table S12. Multivariate-Cox regression analysis. [file 13059_2022_2677_MOESM13_ESM.xlsx]

## Sheet: Table S12
Table S12 : Multivariate Cox Model
Multivariable cox model for GSE39582								Multivariable cox model for GSE17536								Multivariable cox model for GSE39582 (Status: Chemotherapy )
CAF_S4								CAF_S4								CAF_S4
Parameter	Coefficient estimate	Standard Error	P-value	Hazard Ratio	Lower Confidence limit	Upper Confidence limit		Parameter	Coefficient estimate	Standard Error	P-value	Hazard Ratio	Lower Confidence limit	Upper Confidence limit		Parameter	Coefficient estimate	Standard Error	P-value	Hazard Ratio	Lower Confidence limit	Upper Confidence limit
CAF_S4	0.765	0.181	<0.001	2.148	1.506	3.063		CAF_S4	1.372	0.514	0.008	3.942	1.439	10.796		CAF_S4	0.772	0.182	<0.001	2.165	1.515	3.093
Age	0.018	0.01	0.055	1.018	1	1.038		Age	-0.007	0.015	0.651	0.993	0.965	1.023		chemotherapy	-0.167	0.277	0.547	0.846	0.492	1.456
Stage III	0.144	0.244	0.554	1.155	0.716	1.863		Stage III	0.74	0.4	0.064	2.097	0.957	4.596		Age	0.016	0.01	0.109	1.016	0.996	1.036
Gender male	0.281	0.229	0.221	1.324	0.845	2.076		Ethnicity Caucasian	0.019	1.058	0.985	1.02	0.128	8.112		Stage III	0.219	0.273	0.422	1.245	0.729	2.126
BRAF Mutation WT	-0.069	0.505	0.892	0.934	0.347	2.513		Ethnicity Hispanic	0.046	1.511	0.976	1.047	0.054	20.241		Gender male	0.284	0.229	0.215	1.328	0.848	2.08
KRAS Mutation WT	-0.558	0.231	0.016	0.572	0.364	0.901		Ethnicity Other	0.324	1.147	0.778	1.382	0.146	13.089		BRAF Mutation WT	-0.016	0.512	0.975	0.984	0.361	2.684
TP53 Mutation WT	-0.124	0.227	0.585	0.884	0.566	1.378		Gender male	-0.255	0.395	0.518	0.775	0.357	1.681		KRAS Mutation WT	-0.554	0.232	0.017	0.575	0.365	0.905
								Grade PD	0.723	0.499	0.147	2.061	0.776	5.476		TP53 Mutation WT	-0.124	0.227	0.586	0.884	0.567	1.379
Ecm_myCAF								Grade WD	0.234	0.641	0.715	1.263	0.36	4.437
Parameter	Coefficient estimate	Standard Error	P-value	Hazard Ratio	Lower Confidence limit	Upper Confidence limit										Ecm_myCAF
ecm_myCAF	0.441	0.127	0.001	1.554	1.212	1.992		Ecm_myCAF								Parameter	Coefficient estimate	Standard Error	P-value	Hazard Ratio	Lower Confidence limit	Upper Confidence limit
Age	0.015	0.009	0.109	1.015	0.997	1.034		Parameter	Coefficient estimate	Standard Error	P-value	Hazard Ratio	Lower Confidence limit	Upper Confidence limit		ecm_myCAF	0.449	0.127	<0.001	1.567	1.22	2.011
Stage III	0.238	0.238	0.318	1.268	0.795	2.024		ecm_myCAF	0.912	0.329	0.006	2.49	1.306	4.747		chemotherapy	-0.187	0.271	0.49	0.829	0.487	1.411
Gender male	0.296	0.23	0.199	1.344	0.856	2.11		Age	-0.01	0.015	0.494	0.99	0.961	1.019		Age	0.013	0.01	0.184	1.013	0.994	1.033
BRAF Mutation WT	0.06	0.505	0.906	1.061	0.395	2.855		Stage III	0.634	0.41	0.122	1.885	0.843	4.212		Stage III	0.322	0.267	0.228	1.38	0.817	2.33
KRAS Mutation WT	-0.502	0.232	0.03	0.606	0.384	0.954		Ethnicity Caucasian	0.011	1.061	0.992	1.011	0.126	8.092		Gender male	0.302	0.23	0.188	1.352	0.862	2.121
TP53 Mutation WT	-0.126	0.227	0.579	0.882	0.564	1.377		Ethnicity Hispanic	-0.014	1.516	0.992	0.986	0.05	19.245		BRAF Mutation WT	0.122	0.512	0.811	1.13	0.414	3.082
								Ethnicity Other	0.267	1.149	0.816	1.306	0.137	12.42		KRAS Mutation WT	-0.495	0.232	0.033	0.609	0.387	0.96
TGFB_myCAF								Gender male	-0.292	0.394	0.459	0.747	0.345	1.618		TP53 Mutation WT	-0.125	0.228	0.582	0.882	0.565	1.378
Parameter	Coefficient estimate	Standard Error	P-value	Hazard Ratio	Lower Confidence limit	Upper Confidence limit		Grade PD	0.678	0.496	0.172	1.969	0.745	5.206
TGFB_myCAF	0.624	0.153	<0.001	1.866	1.382	2.52		Grade WD	0.287	0.647	0.657	1.332	0.375	4.732		TGFB_myCAF
Age	0.017	0.009	0.082	1.017	0.998	1.036										Parameter	Coefficient estimate	Standard Error	P-value	Hazard Ratio	Lower Confidence limit	Upper Confidence limit
Stage III	0.179	0.239	0.452	1.197	0.75	1.91		TGFB_myCAF								TGFB_myCAF	0.635	0.155	<0.001	1.887	1.394	2.555
Gender male	0.284	0.23	0.217	1.328	0.846	2.085		Parameter	Coefficient estimate	Standard Error	P-value	Hazard Ratio	Lower Confidence limit	Upper Confidence limit		chemotherapy	-0.2	0.272	0.462	0.819	0.481	1.395
BRAF Mutation WT	0.02	0.505	0.968	1.02	0.379	2.744		TGFB_myCAF	0.889	0.372	0.017	2.432	1.174	5.037		Age	0.014	0.01	0.148	1.014	0.995	1.034
KRAS Mutation WT	-0.521	0.232	0.025	0.594	0.377	0.936		Age	-0.011	0.015	0.439	0.989	0.961	1.018		Stage III	0.27	0.268	0.314	1.31	0.775	2.213
TP53 Mutation WT	-0.122	0.228	0.593	0.885	0.567	1.383		Stage III	0.702	0.406	0.084	2.019	0.91	4.477		Gender male	0.291	0.229	0.205	1.338	0.853	2.097
								Ethnicity Caucasian	0.143	1.062	0.893	1.154	0.144	9.246		BRAF Mutation WT	0.082	0.511	0.872	1.086	0.399	2.956
Detox_iCAF								Ethnicity Hispanic	0.28	1.509	0.853	1.323	0.069	25.476		KRAS Mutation WT	-0.516	0.232	0.026	0.597	0.379	0.941
Parameter	Coefficient estimate	Standard Error	P-value	Hazard Ratio	Lower Confidence limit	Upper Confidence limit		Ethnicity Other	0.384	1.15	0.739	1.467	0.154	13.982		TP53 Mutation WT	-0.123	0.228	0.588	0.884	0.566	1.381
detox_iCAF	0.543	0.144	<0.001	1.721	1.298	2.281		Gender male	-0.316	0.394	0.422	0.729	0.337	1.578
Age	0.017	0.01	0.072	1.017	0.998	1.037		Grade PD	0.63	0.493	0.201	1.877	0.714	4.932		Detox_iCAF
Stage III	0.239	0.237	0.314	1.27	0.798	2.02		Grade WD	0.225	0.644	0.727	1.252	0.355	4.423		Parameter	Coefficient estimate	Standard Error	P-value	Hazard Ratio	Lower Confidence limit	Upper Confidence limit
Gender male	0.284	0.229	0.216	1.328	0.847	2.082										detox_iCAF	0.544	0.144	<0.001	1.723	1.3	2.284
BRAF Mutation WT	-0.019	0.505	0.97	0.981	0.365	2.64		detox_iCAF								chemotherapy	-0.133	0.273	0.625	0.875	0.512	1.495
KRAS Mutation WT	-0.554	0.232	0.017	0.575	0.365	0.906		Parameter	Coefficient estimate	Standard Error	P-value	Hazard Ratio	Lower Confidence limit	Upper Confidence limit		Age	0.015	0.01	0.126	1.016	0.996	1.036
TP53 Mutation WT	-0.183	0.228	0.423	0.833	0.533	1.302		detox_iCAF	0.607	0.352	0.085	1.835	0.92	3.659		Stage III	0.3	0.268	0.262	1.35	0.799	2.283
								Age	-0.011	0.014	0.444	0.989	0.961	1.017		Gender male	0.285	0.229	0.213	1.33	0.849	2.083
IL_iCAF								Stage III	0.786	0.4	0.05	2.195	1.002	4.81		BRAF Mutation WT	0.026	0.513	0.959	1.027	0.376	2.806
Parameter	Coefficient estimate	Standard Error	P-value	Hazard Ratio	Lower Confidence limit	Upper Confidence limit		Ethnicity Caucasian	0.033	1.065	0.976	1.033	0.128	8.325		KRAS Mutation WT	-0.551	0.232	0.018	0.577	0.366	0.909
IL_iCAF	0.482	0.178	0.007	1.619	1.143	2.293		Ethnicity Hispanic	0.369	1.554	0.812	1.446	0.069	30.432		TP53 Mutation WT	-0.183	0.228	0.423	0.833	0.533	1.302
Age	0.017	0.01	0.072	1.018	0.998	1.037		Ethnicity Other	0.348	1.151	0.762	1.416	0.148	13.528
Stage III	0.369	0.231	0.11	1.446	0.92	2.274		Gender male	-0.284	0.391	0.468	0.753	0.35	1.621		IL_iCAF
Gender male	0.327	0.229	0.153	1.387	0.886	2.171		Grade PD	0.57	0.493	0.247	1.769	0.673	4.647		Parameter	Coefficient estimate	Standard Error	P-value	Hazard Ratio	Lower Confidence limit	Upper Confidence limit
BRAF Mutation WT	0.354	0.517	0.494	1.424	0.517	3.925		Grade WD	0.128	0.644	0.843	1.136	0.322	4.017		IL_iCAF	0.479	0.178	0.007	1.615	1.138	2.291
KRAS Mutation WT	-0.517	0.231	0.026	0.597	0.379	0.939										chemotherapy	-0.059	0.269	0.828	0.943	0.557	1.597
TP53 Mutation WT	-0.152	0.229	0.506	0.859	0.548	1.345										Age	0.017	0.01	0.105	1.017	0.997	1.038
								IL_iCAF								Stage III	0.396	0.263	0.131	1.486	0.888	2.487
Wound_myCAF								Parameter	Coefficient estimate	Standard Error	P-value	Hazard Ratio	Lower Confidence limit	Upper Confidence limit		Gender male	0.326	0.229	0.153	1.386	0.886	2.169
Parameter	Coefficient estimate	Standard Error	P-value	Hazard Ratio	Lower Confidence limit	Upper Confidence limit		IL_iCAF	-1.851	0.823	0.024	0.157	0.031	0.788		BRAF Mutation WT	0.374	0.525	0.477	1.453	0.519	4.065
wound_myCAF	0.754	0.209	<0.001	2.125	1.41	3.204		Age	-0.011	0.014	0.421	0.989	0.962	1.017		KRAS Mutation WT	-0.515	0.232	0.026	0.598	0.38	0.941
Age	0.017	0.009	0.077	1.017	0.998	1.036		Stage III	0.761	0.399	0.056	2.141	0.979	4.681		TP53 Mutation WT	-0.152	0.229	0.507	0.859	0.549	1.345
Stage III	0.252	0.237	0.289	1.286	0.808	2.047		Ethnicity Caucasian	0.045	1.071	0.966	1.046	0.128	8.542
Gender male	0.297	0.229	0.195	1.346	0.859	2.109		Ethnicity Hispanic	0.879	1.466	0.549	2.408	0.136	42.601		Wound_myCAF
BRAF Mutation WT	0.18	0.504	0.722	1.197	0.445	3.216		Ethnicity Other	0.379	1.152	0.742	1.461	0.153	13.976		Parameter	Coefficient estimate	Standard Error	P-value	Hazard Ratio	Lower Confidence limit	Upper Confidence limit
KRAS Mutation WT	-0.517	0.231	0.025	0.596	0.379	0.938		Gender male	-0.222	0.409	0.587	0.801	0.359	1.785		wound_myCAF	0.755	0.21	<0.001	2.127	1.41	3.207
TP53 Mutation WT	-0.168	0.228	0.459	0.845	0.541	1.32		Grade PD	0.329	0.486	0.498	1.39	0.536	3.605		chemotherapy	-0.112	0.27	0.679	0.894	0.527	1.517
								Grade WD	0.167	0.64	0.793	1.182	0.338	4.141		Age	0.015	0.01	0.126	1.015	0.996	1.036
TAMs																Stage III	0.302	0.267	0.257	1.353	0.802	2.282
Parameter	Coefficient estimate	Standard Error	P-value	Hazard Ratio	Lower Confidence limit	Upper Confidence limit		Wound_myCAF								Gender male	0.299	0.229	0.192	1.348	0.861	2.112
TAMs	0.47	0.158	0.003	1.6	1.174	2.18		Parameter	Coefficient estimate	Standard Error	P-value	Hazard Ratio	Lower Confidence limit	Upper Confidence limit		BRAF Mutation WT	0.217	0.512	0.671	1.243	0.456	3.39
Age	0.015	0.009	0.102	1.016	0.997	1.035		wound_myCAF	1.199	0.548	0.029	3.318	1.134	9.711		KRAS Mutation WT	-0.514	0.231	0.026	0.598	0.38	0.941
Stage III	0.365	0.23	0.113	1.44	0.917	2.261		Age	-0.01	0.015	0.503	0.99	0.962	1.019		TP53 Mutation WT	-0.168	0.228	0.461	0.846	0.541	1.321
Gender male	0.317	0.229	0.166	1.373	0.876	2.152		Stage III	0.728	0.402	0.07	2.071	0.942	4.556
BRAF Mutation WT	0.33	0.514	0.521	1.391	0.508	3.81		Ethnicity Caucasian	0.066	1.059	0.95	1.068	0.134	8.518		TAMs
KRAS Mutation WT	-0.497	0.231	0.032	0.609	0.387	0.958		Ethnicity Hispanic	0.294	1.51	0.845	1.342	0.07	25.894		Parameter	Coefficient estimate	Standard Error	P-value	Hazard Ratio	Lower Confidence limit	Upper Confidence limit
TP53 Mutation WT	-0.156	0.229	0.495	0.855	0.546	1.339		Ethnicity Other	0.345	1.15	0.764	1.411	0.148	13.439		TAMs	0.469	0.158	0.003	1.598	1.171	2.179
								Gender male	-0.285	0.392	0.468	0.752	0.349	1.622		chemotherapy	-0.06	0.266	0.822	0.942	0.559	1.587
								Grade PD	0.56	0.487	0.25	1.751	0.675	4.546		Age	0.015	0.01	0.142	1.015	0.995	1.035
								Grade WD	0.215	0.643	0.738	1.24	0.351	4.375		Stage III	0.392	0.26	0.132	1.48	0.889	2.462
																Gender male	0.317	0.229	0.166	1.373	0.877	2.151
								TAMS								BRAF Mutation WT	0.349	0.521	0.502	1.418	0.511	3.935
								Parameter	Coefficient estimate	Standard Error	P-value	Hazard Ratio	Lower Confidence limit	Upper Confidence limit		KRAS Mutation WT	-0.495	0.232	0.033	0.61	0.387	0.96
								TAMs	0.487	0.396	0.219	1.628	0.749	3.538		TP53 Mutation WT	-0.156	0.229	0.494	0.855	0.546	1.339
								Age	-0.014	0.014	0.319	0.986	0.959	1.014
								Stage III	0.836	0.4	0.036	2.308	1.054	5.052
								Ethnicity Caucasian	0.03	1.067	0.978	1.03	0.127	8.344
								Ethnicity Hispanic	1.072	1.465	0.464	2.921	0.165	51.591
								Ethnicity Other	0.292	1.156	0.8	1.339	0.139	12.9
								Gender male	-0.265	0.396	0.503	0.767	0.353	1.666
								Grade PD	0.305	0.494	0.537	1.357	0.515	3.576
								Grade WD	0.054	0.639	0.933	1.055	0.301	3.694
NOTE: In GSE17536 dataset TAMs and IL-iCAF did trend towards signifcance (HR > 1) with non statistical p-value likely due to small sample size .
