# Supplementary material for: Refining colorectal cancer classification and clinical stratification through a single-cell atlas
Source: Genome Biol. 2022 May 11;23:113. doi: 10.1186/s13059-022-02677-z (PMC9092724; doi:10.1186/s13059-022-02677-z)
Supplement: Supplementary file 14 — Additional file 14: Table S13. Pathway analysis on the customized collection of 51 CRC-related gene sets. [file 13059_2022_2677_MOESM14_ESM.xlsx]

## Sheet: Table S13
Table S13: Pathway analysis on the customized collection of 51 CRC-related gene sets
Gene set	Reference
Epithelial/mesenchymal
Colonic crypt (base)	PMID: 17881565
Colonic crypt, proliferative	PMID: 21419747
Colonic crypt (top)	PMID: 17881565
Colonic crypt, late transit amplifying	PMID: 21419747
Cancer stem cell (LGR5) signature	PMID: 21419747
Cancer stem cell (EPHB2) signature	PMID: 21419747
Adherens junction	KEGG (hsa04520)
Tight junction	KEGG (hsa04530)
Cancer mesenchymal transition	PMID: 22208948
EMT	MSigDB Hallmark gene set
Signatures:
Inflammatory response	MSigDB Hallmark gene set
Angiogenesis	Gene ontology (GO:0001525)
Extracellular matrix organization	Reactome (R-HSA-1474244)
Cell cycle, mitotic	Reactome (R-HSA-69278)
G2M checkpoint	MSigDB Hallmark gene set
Translation	Reactome (R-HSA-72766)
DNA repair	MSigDB Hallmark gene set
Caspase cascade in apoptosis	Biocarta (h_caspasePathway)
Proteasome	KEGG (hsa03050)
Response to wounding	Gene Ontology (GO:0009611)
Pathways:
WNT bCatenin signaling	MSigDB Hallmark gene set
MYC targets	MSigDB Hallmark gene set
KRAS signaling	MSigDB Hallmark gene set
TGFB response signature of fibroblasts	PMID: 23153532
TGFB response signature of T cells	PMID: 23153532
Activation of MAPK activity	Gene Ontology (GO:0000187)
PI3K activity	Gene Ontology (GO:0035004)
HNF4A targets	PMID: 16007190; curated by MSigDB (C2)
Hedgehog signaling	MSigDB Hallmark gene set
Activation of SRC	Biocarta (h_srcRPTPPathway)
IL6-Jak-STAT signaling	MSigDB Hallmark gene set
VEGF signaling	Reactome (R-HSA-194138)
Metabolism:
Amino sugar and nucleotide sugar metabolism	KEGG (hsa00520)
Glycolysis	KEGG (hsa00010)
Pentose phosphate pathway	KEGG (hsa00030)
Fructose and mannose metabolism	KEGG (hsa00051)
Starch and sucrose metabolism	KEGG (hsa00500)
Galactose metabolism	KEGG (hsa00052)
Glutamine metabolic process	KEGG (hsa00471)
Glutathione metabolism	KEGG (hsa00480)
Nitrogen metabolism	KEGG (hsa00910)
Tyrosine metabolism	KEGG (hsa00350)
Glycerophospholipid metabolism	KEGG (hsa00564)
Fatty acid degradation	KEGG (hsa00071)
Arachidonic acid metabolism	KEGG (hsa00590)
Linoleic acid metabolism	KEGG (hsa00591)
Immune:
Immune response	Gene Ontology (GO:0006955)
PD-1 signaling	Reactome (R-HSA-389948)
Complement pathway	Biocarta (h_compPathway)
Infiltration:
IMMUNE_INFILTRATION	PMID: 24113773
STROMAL_INFILTRATION	PMID: 24113773
